# Supplementary material for: Identification and Characterization of the Efbzip Gene Family in Erianthus fulvus and Exploration of Functional Genes Involved in Sucrose Metabolism
Source: Genes (Basel). 2025 Dec 1;16(12):1434. doi: 10.3390/genes16121434 (PMC12733306; doi:10.3390/genes16121434)
Supplement: Supplementary file 1 [file genes-16-01434-s001.zip › Table S1.xls]

## Sheet: Sheet1
Table.S1: Physicochemical properties analysis of 79 proteins.
Gene ID	Gene name	Number of amino acids	Theoretical pI	Molecular weight	Instability index	Aliphatic index	Grand average of hydropathicity (GRAVY)	WoLF PSORT
Erufi.01G0005080.t1	Efbzip1	408	5.41	42370.9	53.97	65.64	-0.494	nucl
Erufi.01G0014780.t1	Efbzip2	366	6.97	38676.1	53.44	59.51	-0.433	nucl
Erufi.01G0029800.t1	Efbzip3	399	7.31	42695.5	60.8	54.01	-0.831	nucl
Erufi.01G0035630.t1	Efbzip4	350	6.19	37823.2	51.4	64.86	-0.681	nucl
Erufi.01G0036440.t1	Efbzip5	246	9.38	26098	56.42	68.05	-0.685	nucl
Erufi.01G0036630.t1	Efbzip6	335	8.92	37447.4	53.52	81.67	-0.532	nucl
Erufi.01G0041310.t1	Efbzip7	382	9.35	41028.3	67.75	41.44	-1.021	nucl
Erufi.01G0048720.t1	Efbzip8	424	6.2	45515.9	49.52	68.77	-0.602	nucl
Erufi.02G0003250.t1	Efbzip9	235	8.65	24274.3	49.21	77.7	-0.122	nucl
Erufi.02G0007440.t1	Efbzip10	406	4.48	44520.8	60.29	76.38	-0.581	nucl
Erufi.02G0009600.t2	Efbzip11	377	6.65	39319.3	66.71	54.62	-0.788	nucl
Erufi.02G0017560.t1	Efbzip12	425	8.43	46800.3	61.4	79.29	-0.405	nucl
Erufi.02G0018400.t1	Efbzip13	163	9.57	18152.1	77.56	65.28	-0.791	nucl
Erufi.02G0023830.t1	Efbzip14	358	8.85	38273.4	54.9	64.97	-0.524	nucl
Erufi.02G0025710.t1	Efbzip15	496	6.77	55144.1	68.38	74.82	-0.563	nucl
Erufi.02G0027280.t1	Efbzip16	378	6.16	40573.2	62.77	61.56	-0.778	nucl
Erufi.02G0027570.t1	Efbzip17	470	9.49	50439.3	65.79	65.96	-0.665	nucl
Erufi.02G0028730.t1	Efbzip18	208	8.48	21913.7	60.18	72.88	-0.244	nucl
Erufi.02G0039440.t1	Efbzip19	570	5.77	60826.6	52.25	73.63	-0.39	E.R.
Erufi.02G0041300.t1	Efbzip20	373	6.47	40022.9	59.2	62.9	-0.657	chlo
Erufi.02G0041790.t1	Efbzip21	333	8.9	37171	55.31	83.63	-0.538	nucl
Erufi.02G0041940.t1	Efbzip22	237	9.81	25821.2	54.76	77.13	-0.596	nucl
Erufi.03G0002620.t1	Efbzip23	309	6.05	33677.4	70.51	63.92	-0.803	nucl
Erufi.03G0005530.t1	Efbzip24	203	8.83	22200.4	56.68	93.99	-0.2	nucl
Erufi.03G0008090.t1	Efbzip25	330	7.08	36670.1	57.45	79.64	-0.59	nucl
Erufi.03G0022850.t1	Efbzip26	365	8.61	39028.7	51.89	58.38	-0.691	nucl
Erufi.03G0028260.t1	Efbzip27	277	5.84	29221.3	53.51	66.75	-0.617	nucl
Erufi.03G0030920.t1	Efbzip28	218	5.93	24061	40.33	77.94	-0.423	nucl
Erufi.03G0031220.t1	Efbzip29	468	6.28	51016.1	55.02	75.45	-0.5	nucl
Erufi.03G0031400.t1	Efbzip30	335	7.91	36421.9	54.27	70.78	-0.723	nucl
Erufi.03G0034360.t1	Efbzip31	408	5.75	43425.2	55	61.79	-0.473	nucl
Erufi.03G0034380.t1	Efbzip32	531	6.19	57703.9	54.44	78.89	-0.338	nucl
Erufi.03G0034850.t1	Efbzip33	267	7.98	28113.8	66.65	67.72	-0.57	nucl
Erufi.04G0000320.t1	Efbzip34	207	9.37	22503.9	82.75	56.76	-0.763	nucl
Erufi.04G0003420.t1	Efbzip35	350	5.6	37266.6	56.43	39.49	-1.007	nucl
Erufi.04G0006510.t1	Efbzip36	319	5.61	34034.9	56.36	76.8	-0.379	nucl
Erufi.04G0007910.t1	Efbzip37	474	8.39	50641.8	52.52	75.99	-0.364	nucl
Erufi.04G0008050.t2	Efbzip38	405	6.49	44824.1	55.26	78.3	-0.483	nucl
Erufi.04G0008280.t1	Efbzip39	153	6.11	17117.1	50.04	79.15	-0.678	nucl
Erufi.04G0010590.t1	Efbzip40	255	5.77	27190.5	50.39	80.63	-0.345	nucl
Erufi.04G0016240.t1	Efbzip41	337	6.61	36831.3	74.82	70.09	-0.563	nucl
Erufi.04G0026650.t1	Efbzip42	169	6.66	19547.8	78.37	77.28	-0.83	nucl
Erufi.04G0029180.t1	Efbzip43	346	9.56	37477.9	70.37	69.94	-0.53	nucl
Erufi.04G0034250.t1	Efbzip44	181	9	19410.8	82.26	76.08	-0.629	nucl
Erufi.05G0005740.t1	Efbzip45	480	6.22	52610.9	54.53	72.54	-0.461	nucl
Erufi.05G0006040.t1	Efbzip46	377	7.09	39341.9	68.62	59.28	-0.611	nucl
Erufi.05G0006720.t1	Efbzip47	339	6.2	36535.4	66.11	57.43	-0.803	nucl
Erufi.05G0013360.t1	Efbzip48	357	9.51	39522.1	67.74	59.69	-0.928	mito
Erufi.06G0013230.t1	Efbzip49	466	6.55	49139.8	67	63.88	-0.604	chlo
Erufi.06G0023450.t1	Efbzip50	410	6.4	45687	48.61	78.17	-0.386	nucl
Erufi.07G0007490.t1	Efbzip51	436	9.15	47332.9	54.76	85.16	-0.332	nucl
Erufi.07G0012940.t1	Efbzip52	176	8.88	19453.9	50.77	63.35	-0.563	nucl
Erufi.07G0017700.t1	Efbzip53	354	8.62	37097.9	42.51	69.32	-0.391	nucl
Erufi.07G0019690.t1	Efbzip54	144	8.98	15395.4	73.97	74.79	-0.578	nucl
Erufi.07G0019700.t1	Efbzip55	147	8.74	15612.5	75.58	73.95	-0.649	nucl
Erufi.07G0020260.t1	Efbzip56	669	8.92	73565.9	67.97	64.13	-0.909	pero
Erufi.07G0020540.t1	Efbzip57	373	5.78	39605.2	57.97	63.22	-0.627	nucl
Erufi.08G0004770.t1	Efbzip58	597	9.09	65723.9	56.19	72.55	-0.511	nucl
Erufi.08G0005580.t1	Efbzip59	341	6.42	36738.6	66.67	60	-0.809	nucl
Erufi.08G0008770.t1	Efbzip60	384	6.85	40739.6	63.44	43.31	-1.042	nucl
Erufi.08G0013090.t1	Efbzip61	153	6.93	16971	76.61	77.32	-0.664	nucl
Erufi.08G0016060.t1	Efbzip62	316	5.04	33524.2	52.13	73.01	-0.544	nucl
Erufi.08G0019660.t1	Efbzip63	218	10.96	22824.6	48.58	76.93	-0.308	nucl
Erufi.09G0003290.t1	Efbzip64	148	9.38	16090.1	70.31	70.61	-0.627	nucl
Erufi.09G0013760.t1	Efbzip65	649	9.08	68719.3	45.13	70.69	-0.483	E.R.
Erufi.09G0015000.t1	Efbzip66	273	8.59	28354.8	70.22	66.7	-0.5	nucl
Erufi.09G0015360.t2	Efbzip67	515	5.76	56743.5	62	72.89	-0.465	nucl
Erufi.09G0017580.t1	Efbzip68	324	6.07	35028.3	51.79	74.66	-0.622	nucl
Erufi.09G0017750.t1	Efbzip69	332	7.06	36828.5	59.88	84.52	-0.547	nucl
Erufi.09G0018000.t1	Efbzip70	228	5.33	24702.6	42.6	70.61	-0.443	nucl
Erufi.09G0022970.t1	Efbzip71	484	8.61	51225.7	67.65	66.26	-0.495	nucl
Erufi.10G0009050.t1	Efbzip72	235	10.17	24846.2	51.01	79.7	-0.4	nucl
Erufi.10G0009240.t1	Efbzip73	338	9.32	36406.4	49.94	75.68	-0.425	nucl
Erufi.10G0011580.t1	Efbzip74	449	6.34	48691.9	58.97	77.91	-0.258	nucl
Erufi.10G0018410.t1	Efbzip75	451	9.12	48569.1	52.87	77.25	-0.394	nucl
Erufi.10G0018700.t1	Efbzip76	301	4.76	32600.9	55.3	83.99	-0.29	nucl
Erufi.10G0020940.t1	Efbzip77	545	9.69	57862.4	57.33	61.91	-0.625	nucl
Erufi.10G0025980.t1	Efbzip78	368	7.55	39424.7	58.35	63.97	-0.423	chlo
Erufi.10G0025990.t2	Efbzip79	400	6.05	43548.4	48.25	78.38	-0.226	cyto
