# Supplementary material for: Identification and Characterization of the Efbzip Gene Family in Erianthus fulvus and Exploration of Functional Genes Involved in Sucrose Metabolism
Source: Genes (Basel). 2025 Dec 1;16(12):1434. doi: 10.3390/genes16121434 (PMC12733306; doi:10.3390/genes16121434)
Supplement: Supplementary file 1 [file genes-16-01434-s001.zip › Table S2.xls]

## Sheet: Sheet1
Table.S2： The secondary structure of 79 proteins.
Gene ID	Gene name	Alpha helix	Extended strand	Beta turn	Random coil
Erufi.01G0005080.t1	Efbzip1	0.3211	0.0074	0	0.6716
Erufi.01G0014780.t1	Efbzip2	0.3607	0.0027	0	0.6366
Erufi.01G0029800.t1	Efbzip3	0.3058	0.0276	0	0.6667
Erufi.01G0035630.t1	Efbzip4	0.3371	0	0	0.6629
Erufi.01G0036440.t1	Efbzip5	0.4309	0.0325	0	0.5366
Erufi.01G0036630.t1	Efbzip6	0.6657	0.0418	0	0.2925
Erufi.01G0041310.t1	Efbzip7	0.2565	0.0131	0	0.7304
Erufi.01G0048720.t1	Efbzip8	0.3514	0	0	0.6486
Erufi.02G0003250.t1	Efbzip9	0.5404	0.1234	0	0.3362
Erufi.02G0007440.t1	Efbzip10	0.3325	0.0099	0	0.6576
Erufi.02G0009600.t2	Efbzip11	0.2891	0.0186	0	0.6923
Erufi.02G0017560.t1	Efbzip12	0.5765	0.0259	0	0.3976
Erufi.02G0018400.t1	Efbzip13	0.6074	0.0184	0	0.3742
Erufi.02G0023830.t1	Efbzip14	0.3324	0.0223	0	0.6453
Erufi.02G0025710.t1	Efbzip15	0.5544	0.0121	0	0.4335
Erufi.02G0027280.t1	Efbzip16	0.336	0	0	0.664
Erufi.02G0027570.t1	Efbzip17	0.3191	0.0043	0	0.6766
Erufi.02G0028730.t1	Efbzip18	0.3029	0.0192	0	0.6779
Erufi.02G0039440.t1	Efbzip19	0.214	0.0877	0	0.6982
Erufi.02G0041300.t1	Efbzip20	0.3137	0.0134	0	0.6729
Erufi.02G0041790.t1	Efbzip21	0.7087	0.024	0	0.2673
Erufi.02G0041940.t1	Efbzip22	0.4051	0.0211	0	0.5738
Erufi.03G0002620.t1	Efbzip23	0.356	0	0	0.644
Erufi.03G0005530.t1	Efbzip24	0.5172	0.0099	0	0.4729
Erufi.03G0008090.t1	Efbzip25	0.7061	0.0273	0	0.2667
Erufi.03G0022850.t1	Efbzip26	0.3123	0.0055	0	0.6822
Erufi.03G0028260.t1	Efbzip27	0.4007	0	0	0.5993
Erufi.03G0030920.t1	Efbzip28	0.3945	0.0183	0	0.5872
Erufi.03G0031220.t1	Efbzip29	0.5214	0.0278	0	0.4509
Erufi.03G0031400.t1	Efbzip30	0.3164	0.0239	0	0.6597
Erufi.03G0034360.t1	Efbzip31	0.3431	0.0098	0	0.6471
Erufi.03G0034380.t1	Efbzip32	0.548	0.0169	0	0.435
Erufi.03G0034850.t1	Efbzip33	0.412	0.0187	0	0.5693
Erufi.04G0000320.t1	Efbzip34	0.3865	0.0242	0	0.5894
Erufi.04G0003420.t1	Efbzip35	0.2743	0.02	0	0.7057
Erufi.04G0006510.t1	Efbzip36	0.3574	0	0	0.6426
Erufi.04G0007910.t1	Efbzip37	0.5021	0.0338	0	0.4641
Erufi.04G0008050.t2	Efbzip38	0.3037	0.0272	0	0.6691
Erufi.04G0008280.t1	Efbzip39	0.6209	0.0065	0	0.3725
Erufi.04G0010590.t1	Efbzip40	0.5098	0	0	0.4902
Erufi.04G0016240.t1	Efbzip41	0.3531	0.0148	0	0.632
Erufi.04G0026650.t1	Efbzip42	0.497	0	0	0.503
Erufi.04G0029180.t1	Efbzip43	0.3642	0.0145	0	0.6214
Erufi.04G0034250.t1	Efbzip44	0.3481	0.0166	0	0.6354
Erufi.05G0005740.t1	Efbzip45	0.5625	0.0271	0	0.4104
Erufi.05G0006040.t1	Efbzip46	0.3369	0	0	0.6631
Erufi.05G0006720.t1	Efbzip47	0.354	0.0088	0	0.6372
Erufi.05G0013360.t1	Efbzip48	0.3277	0.0112	0	0.6611
Erufi.06G0013230.t1	Efbzip49	0.2983	0	0	0.7017
Erufi.06G0023450.t1	Efbzip50	0.5878	0.022	0	0.3902
Erufi.07G0007490.t1	Efbzip51	0.5596	0.0229	0	0.4174
Erufi.07G0012940.t1	Efbzip52	0.5398	0.0114	0	0.4489
Erufi.07G0017700.t1	Efbzip53	0.3333	0.0198	0	0.6469
Erufi.07G0019690.t1	Efbzip54	0.4583	0.0417	0	0.5
Erufi.07G0019700.t1	Efbzip55	0.4286	0.034	0	0.5374
Erufi.07G0020260.t1	Efbzip56	0.281	0.0254	0	0.6936
Erufi.07G0020540.t1	Efbzip57	0.3244	0	0	0.6756
Erufi.08G0004770.t1	Efbzip58	0.5226	0.0335	0	0.4439
Erufi.08G0005580.t1	Efbzip59	0.3666	0	0	0.6334
Erufi.08G0008770.t1	Efbzip60	0.2448	0.013	0	0.7422
Erufi.08G0013090.t1	Efbzip61	0.634	0	0	0.366
Erufi.08G0016060.t1	Efbzip62	0.3861	0.0316	0	0.5823
Erufi.08G0019660.t1	Efbzip63	0.5183	0	0	0.4817
Erufi.09G0003290.t1	Efbzip64	0.6216	0	0	0.3784
Erufi.09G0013760.t1	Efbzip65	0.1864	0.0786	0	0.735
Erufi.09G0015000.t1	Efbzip66	0.3993	0.011	0	0.5897
Erufi.09G0015360.t2	Efbzip67	0.5087	0.0311	0	0.4602
Erufi.09G0017580.t1	Efbzip68	0.3426	0.0154	0	0.642
Erufi.09G0017750.t1	Efbzip69	0.7139	0.0271	0	0.259
Erufi.09G0018000.t1	Efbzip70	0.3333	0.0351	0	0.6316
Erufi.09G0022970.t1	Efbzip71	0.2686	0.0289	0	0.7025
Erufi.10G0009050.t1	Efbzip72	0.2681	0	0	0.7319
Erufi.10G0009240.t1	Efbzip73	0.355	0.0148	0	0.6302
Erufi.10G0011580.t1	Efbzip74	0.5523	0.029	0	0.4187
Erufi.10G0018410.t1	Efbzip75	0.5588	0.0333	0	0.408
Erufi.10G0018700.t1	Efbzip76	0.3953	0.01	0	0.5947
Erufi.10G0020940.t1	Efbzip77	0.3119	0.0092	0	0.6789
Erufi.10G0025980.t1	Efbzip78	0.2554	0.0272	0	0.7174
Erufi.10G0025990.t2	Efbzip79	0.3175	0.04	0	0.6425
