# Supplementary material for: Identification and Characterization of the Efbzip Gene Family in Erianthus fulvus and Exploration of Functional Genes Involved in Sucrose Metabolism
Source: Genes (Basel). 2025 Dec 1;16(12):1434. doi: 10.3390/genes16121434 (PMC12733306; doi:10.3390/genes16121434)
Supplement: Supplementary file 1 [file genes-16-01434-s001.zip › Table S3.xls]

## Sheet: Sheet1
Table S3： Cis-acting elements of the promoter region
GENE ID	NAME	SEQUENCE	START	END	FUNCTIONS
Erufi.01G0005080.t1	CGTCA-motif	CGTCA	307	353	cis-acting regulatory element involved in the MeJA-responsiveness
Erufi.01G0005080.t1	CGTCA-motif	CGTCA	342	388	cis-acting regulatory element involved in the MeJA-responsiveness
Erufi.01G0005080.t1	CGTCA-motif	CGTCA	1642	1688	cis-acting regulatory element involved in the MeJA-responsiveness
Erufi.01G0005080.t1	CAT-box	GCCACT	106	152	cis-acting regulatory element related to meristem expression
Erufi.01G0005080.t1	CAT-box	GCCACT	152	198	cis-acting regulatory element related to meristem expression
Erufi.01G0005080.t1	CAT-box	GCCACT	285	331	cis-acting regulatory element related to meristem expression
Erufi.01G0005080.t1	GATA-motif	AAGGATAAGG	118	164	part of a light responsive element
Erufi.01G0005080.t1	ARE	AAACCA	667	713	cis-acting regulatory element essential for the anaerobic induction
Erufi.01G0005080.t1	ARE	AAACCA	672	718	cis-acting regulatory element essential for the anaerobic induction
Erufi.01G0005080.t1	ARE	AAACCA	1456	1502	cis-acting regulatory element essential for the anaerobic induction
Erufi.01G0005080.t1	ARE	AAACCA	1860	1906	cis-acting regulatory element essential for the anaerobic induction
Erufi.01G0005080.t1	ATCT-motif	AATCTAATCC	1457	1503	part of a conserved DNA module involved in light responsiveness
Erufi.01G0005080.t1	CAAT-box	CAAAT	388	434	common cis-acting element in promoter and enhancer regions
Erufi.01G0005080.t1	CAAT-box	CAAAT	698	744	common cis-acting element in promoter and enhancer regions
Erufi.01G0005080.t1	CAAT-box	CAAAT	1129	1175	common cis-acting element in promoter and enhancer regions
Erufi.01G0005080.t1	CAAT-box	CAAAT	1159	1205	common cis-acting element in promoter and enhancer regions
Erufi.01G0005080.t1	CAAT-box	CAAAT	1468	1514	common cis-acting element in promoter and enhancer regions
Erufi.01G0005080.t1	CAAT-box	CAAAT	1509	1555	common cis-acting element in promoter and enhancer regions
Erufi.01G0005080.t1	CAAT-box	CCAAT	1525	1571	common cis-acting element in promoter and enhancer regions
Erufi.01G0005080.t1	CAAT-box	CAAAT	1668	1714	common cis-acting element in promoter and enhancer regions
Erufi.01G0005080.t1	CAAT-box	CAAAT	1693	1739	common cis-acting element in promoter and enhancer regions
Erufi.01G0005080.t1	CAAT-box	CAAAT	1889	1935	common cis-acting element in promoter and enhancer regions
Erufi.01G0005080.t1	CAAT-box	CAAAT	1901	1947	common cis-acting element in promoter and enhancer regions
Erufi.01G0005080.t1	TGA-element	AACGAC	838	884	auxin-responsive element
Erufi.01G0005080.t1	TCT-motif	TCTTAC	793	839	part of a light responsive element
Erufi.01G0005080.t1	TGACG-motif	TGACG	307	353	cis-acting regulatory element involved in the MeJA-responsiveness
Erufi.01G0005080.t1	TGACG-motif	TGACG	342	388	cis-acting regulatory element involved in the MeJA-responsiveness
Erufi.01G0005080.t1	TGACG-motif	TGACG	1642	1688	cis-acting regulatory element involved in the MeJA-responsiveness
Erufi.01G0005080.t1	G-box	CACGTC	305	351	cis-acting regulatory element involved in light responsiveness
Erufi.01G0005080.t1	G-box	CACGAC	324	370	cis-acting regulatory element involved in light responsiveness
Erufi.01G0005080.t1	G-box	ACACGTGGC	449	495	cis-acting regulatory element involved in light responsiveness
Erufi.01G0005080.t1	G-box	TAACACGTAG	450	496	cis-acting regulatory element involved in light responsiveness
Erufi.01G0005080.t1	G-box	CACGTG	451	497	cis-acting regulatory element involved in light responsiveness
Erufi.01G0005080.t1	G-box	tcCACGTGTCACT	1361	1407	cis-acting regulatory element involved in light responsiveness
Erufi.01G0005080.t1	AuxRR-core	GGTCCAT	360	406	cis-acting regulatory element involved in auxin responsiveness
Erufi.01G0005080.t1	P-box	CCTTTTG	115	161	gibberellin-responsive element
Erufi.01G0005080.t1	ABRE	ACGTG	305	351	cis-acting element involved in the abscisic acid responsiveness
Erufi.01G0005080.t1	ABRE	ACGTG	310	356	cis-acting element involved in the abscisic acid responsiveness
Erufi.01G0005080.t1	ABRE	GACACGTGGC	449	495	cis-acting element involved in the abscisic acid responsiveness
Erufi.01G0005080.t1	ABRE	CACGTG	451	497	cis-acting element involved in the abscisic acid responsiveness
Erufi.01G0005080.t1	ABRE	ACGTG	452	498	cis-acting element involved in the abscisic acid responsiveness
Erufi.01G0005080.t1	ABRE	GCAACGTGTC	1361	1407	cis-acting element involved in the abscisic acid responsiveness
Erufi.01G0005080.t1	ABRE	ACGTG	1364	1410	cis-acting element involved in the abscisic acid responsiveness
Erufi.01G0005080.t1	ABRE	ACGTG	1716	1762	cis-acting element involved in the abscisic acid responsiveness
Erufi.01G0005080.t1	GA-motif	ATAGATAA	1382	1428	part of a light responsive element
Erufi.01G0005080.t1	GTGGC-motif	GATTCTGTGGC	285	331	part of a light responsive element
Erufi.01G0005080.t1	Box 4	ATTAAT	1188	1234	part of a conserved DNA module involved in light responsiveness
Erufi.01G0005080.t1	RY-element	CATGCATG	1618	1664	cis-acting regulatory element involved in seed-specific regulation
Erufi.01G0005080.t1	G-Box	CACGTT	310	356	cis-acting regulatory element involved in light responsiveness
Erufi.01G0005080.t1	G-Box	CACGTG	451	497	cis-acting regulatory element involved in light responsiveness
Erufi.01G0005080.t1	G-Box	CACGTT	1363	1409	cis-acting regulatory element involved in light responsiveness
Erufi.01G0005080.t1	G-Box	CACGTT	1716	1762	cis-acting regulatory element involved in light responsiveness
Erufi.01G0014780.t1	O2-site	GATGATGTGG	542	588	cis-acting regulatory element involved in zein metabolism regulation
Erufi.01G0014780.t1	CAAT-box	CCAAT	420	466	common cis-acting element in promoter and enhancer regions
Erufi.01G0014780.t1	CAAT-box	CCAAT	1265	1311	common cis-acting element in promoter and enhancer regions
Erufi.01G0014780.t1	CAAT-box	CAAAT	1303	1349	common cis-acting element in promoter and enhancer regions
Erufi.01G0014780.t1	CAAT-box	CCAAT	1864	1910	common cis-acting element in promoter and enhancer regions
Erufi.01G0014780.t1	G-box	TACGTG	25	71	cis-acting regulatory element involved in light responsiveness
Erufi.01G0014780.t1	G-box	GCCACGTGGA	265	311	cis-acting regulatory element involved in light responsiveness
Erufi.01G0014780.t1	G-box	CACGTG	605	651	cis-acting regulatory element involved in light responsiveness
Erufi.01G0014780.t1	G-box	GCCACGTGGA	619	665	cis-acting regulatory element involved in light responsiveness
Erufi.01G0014780.t1	G-box	CACGTC	621	667	cis-acting regulatory element involved in light responsiveness
Erufi.01G0014780.t1	G-box	GCCACGTGGA	678	724	cis-acting regulatory element involved in light responsiveness
Erufi.01G0014780.t1	G-box	CACGTC	799	845	cis-acting regulatory element involved in light responsiveness
Erufi.01G0014780.t1	G-box	CACGAC	1082	1128	cis-acting regulatory element involved in light responsiveness
Erufi.01G0014780.t1	G-box	GCCACGTGGA	1134	1180	cis-acting regulatory element involved in light responsiveness
Erufi.01G0014780.t1	G-box	CACGAC	1906	1952	cis-acting regulatory element involved in light responsiveness
Erufi.01G0014780.t1	TGACG-motif	TGACG	206	252	cis-acting regulatory element involved in the MeJA-responsiveness
Erufi.01G0014780.t1	TGACG-motif	TGACG	632	678	cis-acting regulatory element involved in the MeJA-responsiveness
Erufi.01G0014780.t1	TGACG-motif	TGACG	786	832	cis-acting regulatory element involved in the MeJA-responsiveness
Erufi.01G0014780.t1	TGACG-motif	TGACG	801	847	cis-acting regulatory element involved in the MeJA-responsiveness
Erufi.01G0014780.t1	TGACG-motif	TGACG	1544	1590	cis-acting regulatory element involved in the MeJA-responsiveness
Erufi.01G0014780.t1	TGACG-motif	TGACG	1629	1675	cis-acting regulatory element involved in the MeJA-responsiveness
Erufi.01G0014780.t1	ACE	GACACGTATG	23	69	cis-acting element involved in light responsiveness
Erufi.01G0014780.t1	TGA-element	AACGAC	826	872	auxin-responsive element
Erufi.01G0014780.t1	CGTCA-motif	CGTCA	206	252	cis-acting regulatory element involved in the MeJA-responsiveness
Erufi.01G0014780.t1	CGTCA-motif	CGTCA	632	678	cis-acting regulatory element involved in the MeJA-responsiveness
Erufi.01G0014780.t1	CGTCA-motif	CGTCA	786	832	cis-acting regulatory element involved in the MeJA-responsiveness
Erufi.01G0014780.t1	CGTCA-motif	CGTCA	801	847	cis-acting regulatory element involved in the MeJA-responsiveness
Erufi.01G0014780.t1	CGTCA-motif	CGTCA	1544	1590	cis-acting regulatory element involved in the MeJA-responsiveness
Erufi.01G0014780.t1	CGTCA-motif	CGTCA	1629	1675	cis-acting regulatory element involved in the MeJA-responsiveness
Erufi.01G0014780.t1	GC-motif	CCCCCG	170	216	enhancer-like element involved in anoxic specific inducibility
Erufi.01G0014780.t1	CCAAT-box	CAACGG	167	213	MYBHv1 binding site
Erufi.01G0014780.t1	CAT-box	GCCACT	351	397	cis-acting regulatory element related to meristem expression
Erufi.01G0014780.t1	G-Box	CACGTG	605	651	cis-acting regulatory element involved in light responsiveness
Erufi.01G0014780.t1	G-Box	TCCACATGGCA	1133	1179	cis-acting regulatory element involved in light responsiveness
Erufi.01G0014780.t1	ABRE	GACACGTACGT	22	68	cis-acting element involved in the abscisic acid responsiveness
Erufi.01G0014780.t1	ABRE	CGCACGTGTC	23	69	cis-acting element involved in the abscisic acid responsiveness
Erufi.01G0014780.t1	ABRE	TACGTGTC	25	71	cis-acting element involved in the abscisic acid responsiveness
Erufi.01G0014780.t1	ABRE	ACGTG	26	72	cis-acting element involved in the abscisic acid responsiveness
Erufi.01G0014780.t1	ABRE	CACGTG	605	651	cis-acting element involved in the abscisic acid responsiveness
Erufi.01G0014780.t1	ABRE	ACGTG	606	652	cis-acting element involved in the abscisic acid responsiveness
Erufi.01G0014780.t1	ABRE	ACGTG	621	667	cis-acting element involved in the abscisic acid responsiveness
Erufi.01G0014780.t1	ABRE	ACGTG	799	845	cis-acting element involved in the abscisic acid responsiveness
Erufi.01G0014780.t1	Box 4	ATTAAT	1790	1836	part of a conserved DNA module involved in light responsiveness
Erufi.01G0014780.t1	Sp1	GGGCGG	47	93	light responsive element
Erufi.01G0014780.t1	Sp1	GGGCGG	707	753	light responsive element
Erufi.01G0014780.t1	Sp1	GGGCGG	940	986	light responsive element
Erufi.01G0014780.t1	Sp1	GGGCGG	966	1012	light responsive element
Erufi.01G0014780.t1	GA-motif	ATAGATAA	1500	1546	part of a light responsive element
Erufi.01G0029800.t1	CGTCA-motif	CGTCA	651	697	cis-acting regulatory element involved in the MeJA-responsiveness
Erufi.01G0029800.t1	CGTCA-motif	CGTCA	669	715	cis-acting regulatory element involved in the MeJA-responsiveness
Erufi.01G0029800.t1	GATA-motif	GATAGGG	1456	1502	part of a light responsive element
Erufi.01G0029800.t1	CAT-box	GCCACT	1909	1955	cis-acting regulatory element related to meristem expression
Erufi.01G0029800.t1	CAAT-box	CAAAT	110	156	common cis-acting element in promoter and enhancer regions
Erufi.01G0029800.t1	CAAT-box	CAAAT	188	234	common cis-acting element in promoter and enhancer regions
Erufi.01G0029800.t1	CAAT-box	CAAAT	261	307	common cis-acting element in promoter and enhancer regions
Erufi.01G0029800.t1	CAAT-box	CAAAT	312	358	common cis-acting element in promoter and enhancer regions
Erufi.01G0029800.t1	CAAT-box	CAAAT	417	463	common cis-acting element in promoter and enhancer regions
Erufi.01G0029800.t1	CAAT-box	CAAAT	497	543	common cis-acting element in promoter and enhancer regions
Erufi.01G0029800.t1	CAAT-box	CAAAT	725	771	common cis-acting element in promoter and enhancer regions
Erufi.01G0029800.t1	CAAT-box	CAAAT	856	902	common cis-acting element in promoter and enhancer regions
Erufi.01G0029800.t1	CAAT-box	CAAAT	890	936	common cis-acting element in promoter and enhancer regions
Erufi.01G0029800.t1	CAAT-box	CCAAT	934	980	common cis-acting element in promoter and enhancer regions
Erufi.01G0029800.t1	CAAT-box	CAAAT	948	994	common cis-acting element in promoter and enhancer regions
Erufi.01G0029800.t1	CAAT-box	CAAAT	1072	1118	common cis-acting element in promoter and enhancer regions
Erufi.01G0029800.t1	CAAT-box	CAAAT	1213	1259	common cis-acting element in promoter and enhancer regions
Erufi.01G0029800.t1	CAAT-box	CAAAT	1321	1367	common cis-acting element in promoter and enhancer regions
Erufi.01G0029800.t1	CAAT-box	CAAAT	1375	1421	common cis-acting element in promoter and enhancer regions
Erufi.01G0029800.t1	CAAT-box	CAAAT	1447	1493	common cis-acting element in promoter and enhancer regions
Erufi.01G0029800.t1	CAAT-box	CAAAT	1651	1697	common cis-acting element in promoter and enhancer regions
Erufi.01G0029800.t1	ARE	AAACCA	98	144	cis-acting regulatory element essential for the anaerobic induction
Erufi.01G0029800.t1	ARE	AAACCA	128	174	cis-acting regulatory element essential for the anaerobic induction
Erufi.01G0029800.t1	ARE	AAACCA	758	804	cis-acting regulatory element essential for the anaerobic induction
Erufi.01G0029800.t1	ARE	AAACCA	865	911	cis-acting regulatory element essential for the anaerobic induction
Erufi.01G0029800.t1	ARE	AAACCA	1155	1201	cis-acting regulatory element essential for the anaerobic induction
Erufi.01G0029800.t1	GT1-motif	GGTTAA	1683	1729	light responsive element
Erufi.01G0029800.t1	G-box	CACGAC	436	482	cis-acting regulatory element involved in light responsiveness
Erufi.01G0029800.t1	G-box	CACGTC	649	695	cis-acting regulatory element involved in light responsiveness
Erufi.01G0029800.t1	G-box	CACGTC	667	713	cis-acting regulatory element involved in light responsiveness
Erufi.01G0029800.t1	G-box	TACGTG	1436	1482	cis-acting regulatory element involved in light responsiveness
Erufi.01G0029800.t1	TGACG-motif	TGACG	651	697	cis-acting regulatory element involved in the MeJA-responsiveness
Erufi.01G0029800.t1	TGACG-motif	TGACG	669	715	cis-acting regulatory element involved in the MeJA-responsiveness
Erufi.01G0029800.t1	I-box	gGATAAGGTG	179	225	part of a light responsive element
Erufi.01G0029800.t1	ABRE	ACGTG	649	695	cis-acting element involved in the abscisic acid responsiveness
Erufi.01G0029800.t1	ABRE	ACGTG	667	713	cis-acting element involved in the abscisic acid responsiveness
Erufi.01G0029800.t1	ABRE	CGTACGTGCA	1434	1480	cis-acting element involved in the abscisic acid responsiveness
Erufi.01G0029800.t1	ABRE	ACGTG	1437	1483	cis-acting element involved in the abscisic acid responsiveness
Erufi.01G0029800.t1	ABRE	ACGTG	1679	1725	cis-acting element involved in the abscisic acid responsiveness
Erufi.01G0029800.t1	ABRE	GCCGCGTGGC	1775	1821	cis-acting element involved in the abscisic acid responsiveness
Erufi.01G0029800.t1	P-box	CCTTTTG	1788	1834	gibberellin-responsive element
Erufi.01G0029800.t1	GA-motif	ATAGATAA	1008	1054	part of a light responsive element
Erufi.01G0029800.t1	MBS	CAACTG	68	114	MYB binding site involved in drought-inducibility
Erufi.01G0029800.t1	MBS	CAACTG	690	736	MYB binding site involved in drought-inducibility
Erufi.01G0029800.t1	MBS	CAACTG	1249	1295	MYB binding site involved in drought-inducibility
Erufi.01G0029800.t1	G-Box	CACGTT	1679	1725	cis-acting regulatory element involved in light responsiveness
Erufi.01G0035630.t1	CGTCA-motif	CGTCA	235	281	cis-acting regulatory element involved in the MeJA-responsiveness
Erufi.01G0035630.t1	CCAAT-box	CAACGG	440	486	MYBHv1 binding site
Erufi.01G0035630.t1	ARE	AAACCA	419	465	cis-acting regulatory element essential for the anaerobic induction
Erufi.01G0035630.t1	ARE	AAACCA	1816	1862	cis-acting regulatory element essential for the anaerobic induction
Erufi.01G0035630.t1	TGA-element	AACGAC	694	740	auxin-responsive element
Erufi.01G0035630.t1	LTR	CCGAAA	159	205	cis-acting element involved in low-temperature responsiveness
Erufi.01G0035630.t1	LTR	CCGAAA	1652	1698	cis-acting element involved in low-temperature responsiveness
Erufi.01G0035630.t1	LTR	CCGAAA	1825	1871	cis-acting element involved in low-temperature responsiveness
Erufi.01G0035630.t1	AE-box	AGAAACTT	911	957	part of a module for light response
Erufi.01G0035630.t1	TC-rich repeats	GTTTTCTTAC	1515	1561	cis-acting element involved in defense and stress responsiveness
Erufi.01G0035630.t1	GC-motif	CCCCCG	1958	2004	enhancer-like element involved in anoxic specific inducibility
Erufi.01G0035630.t1	CAAT-box	CAAAT	300	346	common cis-acting element in promoter and enhancer regions
Erufi.01G0035630.t1	CAAT-box	CAAAT	682	728	common cis-acting element in promoter and enhancer regions
Erufi.01G0035630.t1	CAAT-box	CAAAT	769	815	common cis-acting element in promoter and enhancer regions
Erufi.01G0035630.t1	CAAT-box	CAAAT	890	936	common cis-acting element in promoter and enhancer regions
Erufi.01G0035630.t1	CAAT-box	CAAAT	977	1023	common cis-acting element in promoter and enhancer regions
Erufi.01G0035630.t1	CAAT-box	CCAAT	1017	1063	common cis-acting element in promoter and enhancer regions
Erufi.01G0035630.t1	CAAT-box	CCAAT	1029	1075	common cis-acting element in promoter and enhancer regions
Erufi.01G0035630.t1	CAAT-box	CCAAT	1480	1526	common cis-acting element in promoter and enhancer regions
Erufi.01G0035630.t1	TCT-motif	TCTTAC	435	481	part of a light responsive element
Erufi.01G0035630.t1	TCT-motif	TCTTAC	1544	1590	part of a light responsive element
Erufi.01G0035630.t1	TGACG-motif	TGACG	235	281	cis-acting regulatory element involved in the MeJA-responsiveness
Erufi.01G0035630.t1	G-box	CACGTG	537	583	cis-acting regulatory element involved in light responsiveness
Erufi.01G0035630.t1	G-box	GCCACGTGGA	1678	1724	cis-acting regulatory element involved in light responsiveness
Erufi.01G0035630.t1	Box II	TGGTAATAA	719	765	part of a light responsive element
Erufi.01G0035630.t1	P-box	CCTTTTG	601	647	gibberellin-responsive element
Erufi.01G0035630.t1	ABRE	GACACGTGGC	535	581	cis-acting element involved in the abscisic acid responsiveness
Erufi.01G0035630.t1	ABRE	CACGTG	537	583	cis-acting element involved in the abscisic acid responsiveness
Erufi.01G0035630.t1	ABRE	ACGTG	538	584	cis-acting element involved in the abscisic acid responsiveness
Erufi.01G0035630.t1	ABRE	ACGTG	1489	1535	cis-acting element involved in the abscisic acid responsiveness
Erufi.01G0035630.t1	Sp1	GGGCGG	1952	1998	light responsive element
Erufi.01G0035630.t1	Box 4	ATTAAT	332	378	part of a conserved DNA module involved in light responsiveness
Erufi.01G0035630.t1	Box 4	ATTAAT	729	775	part of a conserved DNA module involved in light responsiveness
Erufi.01G0035630.t1	G-Box	CACGTG	537	583	cis-acting regulatory element involved in light responsiveness
Erufi.01G0035630.t1	G-Box	CACGTT	1489	1535	cis-acting regulatory element involved in light responsiveness
Erufi.01G0036440.t1	TCT-motif	TCTTAC	1836	1882	part of a light responsive element
Erufi.01G0036440.t1	TGACG-motif	TGACG	132	178	cis-acting regulatory element involved in the MeJA-responsiveness
Erufi.01G0036440.t1	TGACG-motif	TGACG	451	497	cis-acting regulatory element involved in the MeJA-responsiveness
Erufi.01G0036440.t1	TGACG-motif	TGACG	495	541	cis-acting regulatory element involved in the MeJA-responsiveness
Erufi.01G0036440.t1	TGACG-motif	TGACG	517	563	cis-acting regulatory element involved in the MeJA-responsiveness
Erufi.01G0036440.t1	TGACG-motif	TGACG	1529	1575	cis-acting regulatory element involved in the MeJA-responsiveness
Erufi.01G0036440.t1	G-box	TAAACGTG	317	363	cis-acting regulatory element involved in light responsiveness
Erufi.01G0036440.t1	G-box	CACGAC	428	474	cis-acting regulatory element involved in light responsiveness
Erufi.01G0036440.t1	G-box	CACGAC	747	793	cis-acting regulatory element involved in light responsiveness
Erufi.01G0036440.t1	G-box	CACGTG	1911	1957	cis-acting regulatory element involved in light responsiveness
Erufi.01G0036440.t1	TCCC-motif	TCTCCCT	1223	1269	part of a light responsive element
Erufi.01G0036440.t1	CAAT-box	CCAAT	11	57	common cis-acting element in promoter and enhancer regions
Erufi.01G0036440.t1	CAAT-box	CAAAT	28	74	common cis-acting element in promoter and enhancer regions
Erufi.01G0036440.t1	CAAT-box	CAAAT	260	306	common cis-acting element in promoter and enhancer regions
Erufi.01G0036440.t1	CAAT-box	CAAAT	266	312	common cis-acting element in promoter and enhancer regions
Erufi.01G0036440.t1	CAAT-box	CAAAT	498	544	common cis-acting element in promoter and enhancer regions
Erufi.01G0036440.t1	CAAT-box	CCAAT	662	708	common cis-acting element in promoter and enhancer regions
Erufi.01G0036440.t1	CAAT-box	CAAAT	684	730	common cis-acting element in promoter and enhancer regions
Erufi.01G0036440.t1	CAAT-box	CCAAT	826	872	common cis-acting element in promoter and enhancer regions
Erufi.01G0036440.t1	CAAT-box	CAAAT	894	940	common cis-acting element in promoter and enhancer regions
Erufi.01G0036440.t1	CAAT-box	CAAAT	967	1013	common cis-acting element in promoter and enhancer regions
Erufi.01G0036440.t1	CAAT-box	CAAAT	1121	1167	common cis-acting element in promoter and enhancer regions
Erufi.01G0036440.t1	CAAT-box	AGCTCAATTTCA	1330	1376	common cis-acting element in promoter and enhancer regions
Erufi.01G0036440.t1	CAAT-box	CCAAT	1597	1643	common cis-acting element in promoter and enhancer regions
Erufi.01G0036440.t1	CAAT-box	CAAAT	1797	1843	common cis-acting element in promoter and enhancer regions
Erufi.01G0036440.t1	CAT-box	GCCACT	1348	1394	cis-acting regulatory element related to meristem expression
Erufi.01G0036440.t1	TCA-element	CCATCTTTTT	1889	1935	cis-acting element involved in salicylic acid responsiveness
Erufi.01G0036440.t1	TC-rich repeats	ATTCTCTAAC	1135	1181	cis-acting element involved in defense and stress responsiveness
Erufi.01G0036440.t1	CGTCA-motif	CGTCA	132	178	cis-acting regulatory element involved in the MeJA-responsiveness
Erufi.01G0036440.t1	CGTCA-motif	CGTCA	451	497	cis-acting regulatory element involved in the MeJA-responsiveness
Erufi.01G0036440.t1	CGTCA-motif	CGTCA	495	541	cis-acting regulatory element involved in the MeJA-responsiveness
Erufi.01G0036440.t1	CGTCA-motif	CGTCA	517	563	cis-acting regulatory element involved in the MeJA-responsiveness
Erufi.01G0036440.t1	CGTCA-motif	CGTCA	1529	1575	cis-acting regulatory element involved in the MeJA-responsiveness
Erufi.01G0036440.t1	G-Box	CACGTT	319	365	cis-acting regulatory element involved in light responsiveness
Erufi.01G0036440.t1	G-Box	CACGTG	1911	1957	cis-acting regulatory element involved in light responsiveness
Erufi.01G0036440.t1	GATT-motif	CTCCTGATTAGC	1120	1166	part of a light responsive element
Erufi.01G0036440.t1	AE-box	AGAAACTT	1070	1116	part of a module for light response
Erufi.01G0036440.t1	ABRE	ACGTG	320	366	cis-acting element involved in the abscisic acid responsiveness
Erufi.01G0036440.t1	ABRE	CACGTG	1911	1957	cis-acting element involved in the abscisic acid responsiveness
Erufi.01G0036440.t1	ABRE	ACGTG	1912	1958	cis-acting element involved in the abscisic acid responsiveness
Erufi.01G0036630.t1	GC-motif	CCCCCG	1281	1327	enhancer-like element involved in anoxic specific inducibility
Erufi.01G0036630.t1	CGTCA-motif	CGTCA	354	400	cis-acting regulatory element involved in the MeJA-responsiveness
Erufi.01G0036630.t1	CGTCA-motif	CGTCA	651	697	cis-acting regulatory element involved in the MeJA-responsiveness
Erufi.01G0036630.t1	G-box	CACGTC	415	461	cis-acting regulatory element involved in light responsiveness
Erufi.01G0036630.t1	G-box	CACGTC	1108	1154	cis-acting regulatory element involved in light responsiveness
Erufi.01G0036630.t1	TGACG-motif	TGACG	354	400	cis-acting regulatory element involved in the MeJA-responsiveness
Erufi.01G0036630.t1	TGACG-motif	TGACG	651	697	cis-acting regulatory element involved in the MeJA-responsiveness
Erufi.01G0036630.t1	ARE	AAACCA	358	404	cis-acting regulatory element essential for the anaerobic induction
Erufi.01G0036630.t1	ARE	AAACCA	388	434	cis-acting regulatory element essential for the anaerobic induction
Erufi.01G0036630.t1	ARE	AAACCA	1444	1490	cis-acting regulatory element essential for the anaerobic induction
Erufi.01G0036630.t1	ARE	AAACCA	1463	1509	cis-acting regulatory element essential for the anaerobic induction
Erufi.01G0036630.t1	GT1-motif	GGTTAAT	72	118	light responsive element
Erufi.01G0036630.t1	GT1-motif	GGTTAA	1686	1732	light responsive element
Erufi.01G0036630.t1	CAAT-box	CCAAT	587	633	common cis-acting element in promoter and enhancer regions
Erufi.01G0036630.t1	CAAT-box	CAAAT	916	962	common cis-acting element in promoter and enhancer regions
Erufi.01G0036630.t1	CAAT-box	CAAAT	1083	1129	common cis-acting element in promoter and enhancer regions
Erufi.01G0036630.t1	CAAT-box	CAAAT	1202	1248	common cis-acting element in promoter and enhancer regions
Erufi.01G0036630.t1	CAAT-box	CAAAT	1405	1451	common cis-acting element in promoter and enhancer regions
Erufi.01G0036630.t1	CAAT-box	CAAAT	1591	1637	common cis-acting element in promoter and enhancer regions
Erufi.01G0036630.t1	CAAT-box	CAAAT	1813	1859	common cis-acting element in promoter and enhancer regions
Erufi.01G0036630.t1	CAAT-box	CAAAT	1858	1904	common cis-acting element in promoter and enhancer regions
Erufi.01G0036630.t1	MBS	CAACTG	1009	1055	MYB binding site involved in drought-inducibility
Erufi.01G0036630.t1	MBS	CAACTG	1749	1795	MYB binding site involved in drought-inducibility
Erufi.01G0036630.t1	GTGGC-motif	CATCGTGTGGC	314	360	part of a light responsive element
Erufi.01G0036630.t1	AE-box	AGAAACTT	133	179	part of a module for light response
Erufi.01G0036630.t1	AE-box	AGAAACAA	1860	1906	part of a module for light response
Erufi.01G0036630.t1	LTR	CCGAAA	706	752	cis-acting element involved in low-temperature responsiveness
Erufi.01G0036630.t1	LTR	CCGAAA	815	861	cis-acting element involved in low-temperature responsiveness
Erufi.01G0036630.t1	ABRE	ACGTG	416	462	cis-acting element involved in the abscisic acid responsiveness
Erufi.01G0036630.t1	ABRE	ACGTG	1108	1154	cis-acting element involved in the abscisic acid responsiveness
Erufi.01G0036630.t1	MRE	AACCTAA	661	707	MYB binding site involved in light responsiveness
Erufi.01G0036630.t1	MRE	AACCTAA	974	1020	MYB binding site involved in light responsiveness
Erufi.01G0041310.t1	MBS	CAACTG	1006	1052	MYB binding site involved in drought-inducibility
Erufi.01G0041310.t1	Box 4	ATTAAT	684	730	part of a conserved DNA module involved in light responsiveness
Erufi.01G0041310.t1	Box 4	ATTAAT	1398	1444	part of a conserved DNA module involved in light responsiveness
Erufi.01G0041310.t1	P-box	CCTTTTG	156	202	gibberellin-responsive element
Erufi.01G0041310.t1	P-box	CCTTTTG	1431	1477	gibberellin-responsive element
Erufi.01G0041310.t1	P-box	CCTTTTG	1896	1942	gibberellin-responsive element
Erufi.01G0041310.t1	P-box	CCTTTTG	1921	1967	gibberellin-responsive element
Erufi.01G0041310.t1	P-box	CCTTTTG	1945	1991	gibberellin-responsive element
Erufi.01G0041310.t1	LTR	CCGAAA	1685	1731	cis-acting element involved in low-temperature responsiveness
Erufi.01G0041310.t1	AuxRR-core	GGTCCAT	581	627	cis-acting regulatory element involved in auxin responsiveness
Erufi.01G0041310.t1	AE-box	AGAAACAA	804	850	part of a module for light response
Erufi.01G0041310.t1	AE-box	AGAAACAA	827	873	part of a module for light response
Erufi.01G0041310.t1	ABRE	ACGTG	1210	1256	cis-acting element involved in the abscisic acid responsiveness
Erufi.01G0041310.t1	ABRE	ACGTG	1661	1707	cis-acting element involved in the abscisic acid responsiveness
Erufi.01G0041310.t1	G-Box	CACGTT	1661	1707	cis-acting regulatory element involved in light responsiveness
Erufi.01G0041310.t1	TCA-element	CCATCTTTTT	1071	1117	cis-acting element involved in salicylic acid responsiveness
Erufi.01G0041310.t1	CGTCA-motif	CGTCA	1173	1219	cis-acting regulatory element involved in the MeJA-responsiveness
Erufi.01G0041310.t1	CGTCA-motif	CGTCA	1747	1793	cis-acting regulatory element involved in the MeJA-responsiveness
Erufi.01G0041310.t1	ACE	GACACGTATG	1208	1254	cis-acting element involved in light responsiveness
Erufi.01G0041310.t1	TGACG-motif	TGACG	1173	1219	cis-acting regulatory element involved in the MeJA-responsiveness
Erufi.01G0041310.t1	TGACG-motif	TGACG	1747	1793	cis-acting regulatory element involved in the MeJA-responsiveness
Erufi.01G0041310.t1	TCT-motif	TCTTAC	956	1002	part of a light responsive element
Erufi.01G0041310.t1	G-box	CACGAC	400	446	cis-acting regulatory element involved in light responsiveness
Erufi.01G0041310.t1	G-box	TACGTG	1210	1256	cis-acting regulatory element involved in light responsiveness
Erufi.01G0041310.t1	GT1-motif	GGTTAAT	341	387	light responsive element
Erufi.01G0041310.t1	ARE	AAACCA	1465	1511	cis-acting regulatory element essential for the anaerobic induction
Erufi.01G0041310.t1	CAAT-box	CAAAT	68	114	common cis-acting element in promoter and enhancer regions
Erufi.01G0041310.t1	CAAT-box	CCAAT	198	244	common cis-acting element in promoter and enhancer regions
Erufi.01G0041310.t1	CAAT-box	CCAAT	312	358	common cis-acting element in promoter and enhancer regions
Erufi.01G0041310.t1	CAAT-box	CAAAT	319	365	common cis-acting element in promoter and enhancer regions
Erufi.01G0041310.t1	CAAT-box	CAAAT	499	545	common cis-acting element in promoter and enhancer regions
Erufi.01G0041310.t1	CAAT-box	CCAAT	568	614	common cis-acting element in promoter and enhancer regions
Erufi.01G0041310.t1	CAAT-box	CAAAT	650	696	common cis-acting element in promoter and enhancer regions
Erufi.01G0041310.t1	CAAT-box	CAAAT	945	991	common cis-acting element in promoter and enhancer regions
Erufi.01G0041310.t1	CAAT-box	CAAAT	1053	1099	common cis-acting element in promoter and enhancer regions
Erufi.01G0041310.t1	CAAT-box	CCAAT	1098	1144	common cis-acting element in promoter and enhancer regions
Erufi.01G0041310.t1	CAAT-box	CAAAT	1360	1406	common cis-acting element in promoter and enhancer regions
Erufi.01G0041310.t1	CAAT-box	CAAAT	1376	1422	common cis-acting element in promoter and enhancer regions
Erufi.01G0041310.t1	CAAT-box	CAAAT	1680	1726	common cis-acting element in promoter and enhancer regions
Erufi.01G0041310.t1	CAAT-box	CCAAT	1702	1748	common cis-acting element in promoter and enhancer regions
Erufi.01G0041310.t1	CAAT-box	CAAAT	1808	1854	common cis-acting element in promoter and enhancer regions
Erufi.01G0048720.t1	CGTCA-motif	CGTCA	1849	1895	cis-acting regulatory element involved in the MeJA-responsiveness
Erufi.01G0048720.t1	CCAAT-box	CAACGG	160	206	MYBHv1 binding site
Erufi.01G0048720.t1	CCAAT-box	CAACGG	494	540	MYBHv1 binding site
Erufi.01G0048720.t1	CCAAT-box	CAACGG	826	872	MYBHv1 binding site
Erufi.01G0048720.t1	CCAAT-box	CAACGG	1805	1851	MYBHv1 binding site
Erufi.01G0048720.t1	CAT-box	GCCACT	677	723	cis-acting regulatory element related to meristem expression
Erufi.01G0048720.t1	CAT-box	GCCACT	1676	1722	cis-acting regulatory element related to meristem expression
Erufi.01G0048720.t1	O2-site	GATGATGTGG	1362	1408	cis-acting regulatory element involved in zein metabolism regulation
Erufi.01G0048720.t1	CAAT-box	CAAAT	341	387	common cis-acting element in promoter and enhancer regions
Erufi.01G0048720.t1	CAAT-box	CAAAT	672	718	common cis-acting element in promoter and enhancer regions
Erufi.01G0048720.t1	CAAT-box	CAAAT	752	798	common cis-acting element in promoter and enhancer regions
Erufi.01G0048720.t1	CAAT-box	CAAAT	916	962	common cis-acting element in promoter and enhancer regions
Erufi.01G0048720.t1	CAAT-box	CAAAT	1011	1057	common cis-acting element in promoter and enhancer regions
Erufi.01G0048720.t1	CAAT-box	CAAAT	1080	1126	common cis-acting element in promoter and enhancer regions
Erufi.01G0048720.t1	CAAT-box	CCAAT	1288	1334	common cis-acting element in promoter and enhancer regions
Erufi.01G0048720.t1	ARE	AAACCA	1744	1790	cis-acting regulatory element essential for the anaerobic induction
Erufi.01G0048720.t1	G-box	TAAACGTG	802	848	cis-acting regulatory element involved in light responsiveness
Erufi.01G0048720.t1	G-box	CACGTC	813	859	cis-acting regulatory element involved in light responsiveness
Erufi.01G0048720.t1	G-box	TACGTG	1281	1327	cis-acting regulatory element involved in light responsiveness
Erufi.01G0048720.t1	G-box	CACGTC	1536	1582	cis-acting regulatory element involved in light responsiveness
Erufi.01G0048720.t1	G-box	CACGAC	1609	1655	cis-acting regulatory element involved in light responsiveness
Erufi.01G0048720.t1	TCT-motif	TCTTAC	351	397	part of a light responsive element
Erufi.01G0048720.t1	TGACG-motif	TGACG	1849	1895	cis-acting regulatory element involved in the MeJA-responsiveness
Erufi.01G0048720.t1	ACE	CTAACGTATT	1053	1099	cis-acting element involved in light responsiveness
Erufi.01G0048720.t1	ABRE	ACGTG	805	851	cis-acting element involved in the abscisic acid responsiveness
Erufi.01G0048720.t1	ABRE	ACGTG	814	860	cis-acting element involved in the abscisic acid responsiveness
Erufi.01G0048720.t1	ABRE	ACGTG	1281	1327	cis-acting element involved in the abscisic acid responsiveness
Erufi.01G0048720.t1	ABRE	GACACGTACGT	1482	1528	cis-acting element involved in the abscisic acid responsiveness
Erufi.01G0048720.t1	ABRE	ACGTG	1536	1582	cis-acting element involved in the abscisic acid responsiveness
Erufi.01G0048720.t1	ABRE	GCCGCGTGGC	1672	1718	cis-acting element involved in the abscisic acid responsiveness
Erufi.01G0048720.t1	chs-CMA2a	TCACTTGA	53	99	part of a light responsive element
Erufi.01G0048720.t1	LTR	CCGAAA	1242	1288	cis-acting element involved in low-temperature responsiveness
Erufi.01G0048720.t1	Box 4	ATTAAT	1030	1076	part of a conserved DNA module involved in light responsiveness
Erufi.01G0048720.t1	Sp1	GGGCGG	1631	1677	light responsive element
Erufi.01G0048720.t1	Sp1	GGGCGG	1844	1890	light responsive element
Erufi.01G0048720.t1	MBS	CAACTG	721	767	MYB binding site involved in drought-inducibility
Erufi.01G0048720.t1	G-Box	TCCACATGGCA	759	805	cis-acting regulatory element involved in light responsiveness
Erufi.01G0048720.t1	G-Box	CACGTT	804	850	cis-acting regulatory element involved in light responsiveness
Erufi.02G0003250.t1	TGA-element	AACGAC	519	565	auxin-responsive element
Erufi.02G0003250.t1	G-box	TACGTG	644	690	cis-acting regulatory element involved in light responsiveness
Erufi.02G0003250.t1	G-box	CACGTG	998	1044	cis-acting regulatory element involved in light responsiveness
Erufi.02G0003250.t1	G-box	TACGTG	1317	1363	cis-acting regulatory element involved in light responsiveness
Erufi.02G0003250.t1	G-box	GCCACGTGGA	1634	1680	cis-acting regulatory element involved in light responsiveness
Erufi.02G0003250.t1	G-box	CACGTG	1636	1682	cis-acting regulatory element involved in light responsiveness
Erufi.02G0003250.t1	TGACG-motif	TGACG	771	817	cis-acting regulatory element involved in the MeJA-responsiveness
Erufi.02G0003250.t1	TGACG-motif	TGACG	945	991	cis-acting regulatory element involved in the MeJA-responsiveness
Erufi.02G0003250.t1	TGACG-motif	TGACG	1482	1528	cis-acting regulatory element involved in the MeJA-responsiveness
Erufi.02G0003250.t1	TGACG-motif	TGACG	1833	1879	cis-acting regulatory element involved in the MeJA-responsiveness
Erufi.02G0003250.t1	TGACG-motif	TGACG	1839	1885	cis-acting regulatory element involved in the MeJA-responsiveness
Erufi.02G0003250.t1	Box II	CCACGTGGC	1635	1681	part of a light responsive element
Erufi.02G0003250.t1	ARE	AAACCA	35	81	cis-acting regulatory element essential for the anaerobic induction
Erufi.02G0003250.t1	ARE	AAACCA	1099	1145	cis-acting regulatory element essential for the anaerobic induction
Erufi.02G0003250.t1	3-AF1 binding site	TAAGAGAGGAA	987	1033	light responsive element
Erufi.02G0003250.t1	TCCC-motif	TCTCCCT	1915	1961	part of a light responsive element
Erufi.02G0003250.t1	CAAT-box	CCAAT	60	106	common cis-acting element in promoter and enhancer regions
Erufi.02G0003250.t1	CAAT-box	CAAAT	140	186	common cis-acting element in promoter and enhancer regions
Erufi.02G0003250.t1	CAAT-box	CAAAT	282	328	common cis-acting element in promoter and enhancer regions
Erufi.02G0003250.t1	CAAT-box	CAAAT	288	334	common cis-acting element in promoter and enhancer regions
Erufi.02G0003250.t1	CAAT-box	CAAAT	650	696	common cis-acting element in promoter and enhancer regions
Erufi.02G0003250.t1	CAAT-box	CAAAT	912	958	common cis-acting element in promoter and enhancer regions
Erufi.02G0003250.t1	CAAT-box	CAAAT	1056	1102	common cis-acting element in promoter and enhancer regions
Erufi.02G0003250.t1	CAAT-box	CAAAT	1369	1415	common cis-acting element in promoter and enhancer regions
Erufi.02G0003250.t1	CAAT-box	CCAAT	1384	1430	common cis-acting element in promoter and enhancer regions
Erufi.02G0003250.t1	CAAT-box	CAAAT	1439	1485	common cis-acting element in promoter and enhancer regions
Erufi.02G0003250.t1	O2-site	GATGACATGG	853	899	cis-acting regulatory element involved in zein metabolism regulation
Erufi.02G0003250.t1	GC-motif	CCCCCG	167	213	enhancer-like element involved in anoxic specific inducibility
Erufi.02G0003250.t1	TCA-element	CCATCTTTTT	848	894	cis-acting element involved in salicylic acid responsiveness
Erufi.02G0003250.t1	CGTCA-motif	CGTCA	771	817	cis-acting regulatory element involved in the MeJA-responsiveness
Erufi.02G0003250.t1	CGTCA-motif	CGTCA	945	991	cis-acting regulatory element involved in the MeJA-responsiveness
Erufi.02G0003250.t1	CGTCA-motif	CGTCA	1482	1528	cis-acting regulatory element involved in the MeJA-responsiveness
Erufi.02G0003250.t1	CGTCA-motif	CGTCA	1833	1879	cis-acting regulatory element involved in the MeJA-responsiveness
Erufi.02G0003250.t1	CGTCA-motif	CGTCA	1839	1885	cis-acting regulatory element involved in the MeJA-responsiveness
Erufi.02G0003250.t1	G-Box	CACGTG	998	1044	cis-acting regulatory element involved in light responsiveness
Erufi.02G0003250.t1	G-Box	CACGTG	1636	1682	cis-acting regulatory element involved in light responsiveness
Erufi.02G0003250.t1	Sp1	GGGCGG	359	405	light responsive element
Erufi.02G0003250.t1	Sp1	GGGCGG	1659	1705	light responsive element
Erufi.02G0003250.t1	RY-element	CATGCATG	1093	1139	cis-acting regulatory element involved in seed-specific regulation
Erufi.02G0003250.t1	RY-element	CATGCATG	1136	1182	cis-acting regulatory element involved in seed-specific regulation
Erufi.02G0003250.t1	RY-element	CATGCATG	1276	1322	cis-acting regulatory element involved in seed-specific regulation
Erufi.02G0003250.t1	Box 4	ATTAAT	1495	1541	part of a conserved DNA module involved in light responsiveness
Erufi.02G0003250.t1	P-box	CCTTTTG	926	972	gibberellin-responsive element
Erufi.02G0003250.t1	P-box	CCTTTTG	1549	1595	gibberellin-responsive element
Erufi.02G0003250.t1	LTR	CCGAAA	16	62	cis-acting element involved in low-temperature responsiveness
Erufi.02G0003250.t1	LTR	CCGAAA	131	177	cis-acting element involved in low-temperature responsiveness
Erufi.02G0003250.t1	LTR	CCGAAA	575	621	cis-acting element involved in low-temperature responsiveness
Erufi.02G0003250.t1	LTR	CCGAAA	1883	1929	cis-acting element involved in low-temperature responsiveness
Erufi.02G0003250.t1	ABRE	ACGTG	644	690	cis-acting element involved in the abscisic acid responsiveness
Erufi.02G0003250.t1	ABRE	CGCACGTGTC	759	805	cis-acting element involved in the abscisic acid responsiveness
Erufi.02G0003250.t1	ABRE	CACGTG	998	1044	cis-acting element involved in the abscisic acid responsiveness
Erufi.02G0003250.t1	ABRE	ACGTG	999	1045	cis-acting element involved in the abscisic acid responsiveness
Erufi.02G0003250.t1	ABRE	ACGTG	1317	1363	cis-acting element involved in the abscisic acid responsiveness
Erufi.02G0003250.t1	ABRE	CACGTG	1636	1682	cis-acting element involved in the abscisic acid responsiveness
Erufi.02G0003250.t1	ABRE	ACGTG	1637	1683	cis-acting element involved in the abscisic acid responsiveness
Erufi.02G0007440.t1	G-Box	CACGTG	1512	1558	cis-acting regulatory element involved in light responsiveness
Erufi.02G0007440.t1	GA-motif	ATAGATAA	1037	1083	part of a light responsive element
Erufi.02G0007440.t1	MBS	CAACTG	315	361	MYB binding site involved in drought-inducibility
Erufi.02G0007440.t1	ABRE	ACGTG	50	96	cis-acting element involved in the abscisic acid responsiveness
Erufi.02G0007440.t1	ABRE	AACCCGG	886	932	cis-acting element involved in the abscisic acid responsiveness
Erufi.02G0007440.t1	ABRE	ACGTG	931	977	cis-acting element involved in the abscisic acid responsiveness
Erufi.02G0007440.t1	ABRE	CACGTG	1512	1558	cis-acting element involved in the abscisic acid responsiveness
Erufi.02G0007440.t1	ABRE	ACGTG	1513	1559	cis-acting element involved in the abscisic acid responsiveness
Erufi.02G0007440.t1	LTR	CCGAAA	82	128	cis-acting element involved in low-temperature responsiveness
Erufi.02G0007440.t1	TGACG-motif	TGACG	112	158	cis-acting regulatory element involved in the MeJA-responsiveness
Erufi.02G0007440.t1	TGACG-motif	TGACG	1547	1593	cis-acting regulatory element involved in the MeJA-responsiveness
Erufi.02G0007440.t1	ATC-motif	AGTAATCT	1256	1302	part of a conserved DNA module involved in light responsiveness
Erufi.02G0007440.t1	G-box	TACGTG	50	96	cis-acting regulatory element involved in light responsiveness
Erufi.02G0007440.t1	G-box	CACGAC	616	662	cis-acting regulatory element involved in light responsiveness
Erufi.02G0007440.t1	G-box	CACGAC	927	973	cis-acting regulatory element involved in light responsiveness
Erufi.02G0007440.t1	G-box	CACGTC	930	976	cis-acting regulatory element involved in light responsiveness
Erufi.02G0007440.t1	G-box	CACGTG	1512	1558	cis-acting regulatory element involved in light responsiveness
Erufi.02G0007440.t1	I-box	cGATAAGGCG	697	743	part of a light responsive element
Erufi.02G0007440.t1	I-box	cCATATCCAAT	1186	1232	part of a light responsive element
Erufi.02G0007440.t1	TGA-element	AACGAC	1214	1260	auxin-responsive element
Erufi.02G0007440.t1	ACE	GCGACGTACC	146	192	cis-acting element involved in light responsiveness
Erufi.02G0007440.t1	CAAT-box	CAAAT	398	444	common cis-acting element in promoter and enhancer regions
Erufi.02G0007440.t1	CAAT-box	CCAAT	1124	1170	common cis-acting element in promoter and enhancer regions
Erufi.02G0007440.t1	CAAT-box	CAAAT	1245	1291	common cis-acting element in promoter and enhancer regions
Erufi.02G0007440.t1	CAAT-box	CCAAT	1433	1479	common cis-acting element in promoter and enhancer regions
Erufi.02G0007440.t1	CAAT-box	CCAAT	1438	1484	common cis-acting element in promoter and enhancer regions
Erufi.02G0007440.t1	CAAT-box	CAAAT	1640	1686	common cis-acting element in promoter and enhancer regions
Erufi.02G0007440.t1	CAAT-box	TGCCAAC	1834	1880	common cis-acting element in promoter and enhancer regions
Erufi.02G0007440.t1	O2-site	GATGATGTGG	1193	1239	cis-acting regulatory element involved in zein metabolism regulation
Erufi.02G0007440.t1	GT1-motif	GGTTAA	276	322	light responsive element
Erufi.02G0007440.t1	GT1-motif	GTGTGTGAA	379	425	light responsive element
Erufi.02G0007440.t1	TCCC-motif	TCTCCCT	758	804	part of a light responsive element
Erufi.02G0007440.t1	TATC-box	TATCCCA	1189	1235	cis-acting element involved in gibberellin-responsiveness
Erufi.02G0007440.t1	GC-motif	CCCCCG	562	608	enhancer-like element involved in anoxic specific inducibility
Erufi.02G0007440.t1	CGTCA-motif	CGTCA	112	158	cis-acting regulatory element involved in the MeJA-responsiveness
Erufi.02G0007440.t1	CGTCA-motif	CGTCA	1547	1593	cis-acting regulatory element involved in the MeJA-responsiveness
Erufi.02G0009600.t2	CAT-box	GCCACT	4	50	cis-acting regulatory element related to meristem expression
Erufi.02G0009600.t2	CAT-box	GCCACT	922	968	cis-acting regulatory element related to meristem expression
Erufi.02G0009600.t2	GC-motif	CCCCCG	1334	1380	enhancer-like element involved in anoxic specific inducibility
Erufi.02G0009600.t2	GC-motif	CCCCCG	1555	1601	enhancer-like element involved in anoxic specific inducibility
Erufi.02G0009600.t2	GC-motif	CCCCCG	1841	1887	enhancer-like element involved in anoxic specific inducibility
Erufi.02G0009600.t2	CGTCA-motif	CGTCA	1426	1472	cis-acting regulatory element involved in the MeJA-responsiveness
Erufi.02G0009600.t2	TGA-element	AACGAC	995	1041	auxin-responsive element
Erufi.02G0009600.t2	ACE	GACACGTATG	1013	1059	cis-acting element involved in light responsiveness
Erufi.02G0009600.t2	G-box	CACGTC	1371	1417	cis-acting regulatory element involved in light responsiveness
Erufi.02G0009600.t2	G-box	CACGTC	1687	1733	cis-acting regulatory element involved in light responsiveness
Erufi.02G0009600.t2	TCT-motif	TCTTAC	950	996	part of a light responsive element
Erufi.02G0009600.t2	TCT-motif	TCTTAC	1478	1524	part of a light responsive element
Erufi.02G0009600.t2	TGACG-motif	TGACG	1426	1472	cis-acting regulatory element involved in the MeJA-responsiveness
Erufi.02G0009600.t2	ARE	AAACCA	34	80	cis-acting regulatory element essential for the anaerobic induction
Erufi.02G0009600.t2	ARE	AAACCA	85	131	cis-acting regulatory element essential for the anaerobic induction
Erufi.02G0009600.t2	ARE	AAACCA	1144	1190	cis-acting regulatory element essential for the anaerobic induction
Erufi.02G0009600.t2	CAAT-box	CAAAT	196	242	common cis-acting element in promoter and enhancer regions
Erufi.02G0009600.t2	CAAT-box	CCAAT	221	267	common cis-acting element in promoter and enhancer regions
Erufi.02G0009600.t2	CAAT-box	CAAAT	260	306	common cis-acting element in promoter and enhancer regions
Erufi.02G0009600.t2	CAAT-box	CAAAT	290	336	common cis-acting element in promoter and enhancer regions
Erufi.02G0009600.t2	CAAT-box	CCAAT	317	363	common cis-acting element in promoter and enhancer regions
Erufi.02G0009600.t2	CAAT-box	CAAAT	443	489	common cis-acting element in promoter and enhancer regions
Erufi.02G0009600.t2	CAAT-box	CAAAT	501	547	common cis-acting element in promoter and enhancer regions
Erufi.02G0009600.t2	CAAT-box	CAACCAACTCC	772	818	common cis-acting element in promoter and enhancer regions
Erufi.02G0009600.t2	CAAT-box	CAAAT	876	922	common cis-acting element in promoter and enhancer regions
Erufi.02G0009600.t2	CAAT-box	CAAAT	895	941	common cis-acting element in promoter and enhancer regions
Erufi.02G0009600.t2	CAAT-box	CAAAT	906	952	common cis-acting element in promoter and enhancer regions
Erufi.02G0009600.t2	CAAT-box	CCAAT	1034	1080	common cis-acting element in promoter and enhancer regions
Erufi.02G0009600.t2	CAAT-box	CAAAT	1063	1109	common cis-acting element in promoter and enhancer regions
Erufi.02G0009600.t2	Sp1	GGGCGG	1270	1316	light responsive element
Erufi.02G0009600.t2	Sp1	GGGCGG	1483	1529	light responsive element
Erufi.02G0009600.t2	Sp1	GGGCGG	1696	1742	light responsive element
Erufi.02G0009600.t2	Sp1	GGGCGG	1837	1883	light responsive element
Erufi.02G0009600.t2	Sp1	GGGCGG	1919	1965	light responsive element
Erufi.02G0009600.t2	Box 4	ATTAAT	479	525	part of a conserved DNA module involved in light responsiveness
Erufi.02G0009600.t2	Box 4	ATTAAT	599	645	part of a conserved DNA module involved in light responsiveness
Erufi.02G0009600.t2	LTR	CCGAAA	723	769	cis-acting element involved in low-temperature responsiveness
Erufi.02G0009600.t2	ABRE	ACGTG	1371	1417	cis-acting element involved in the abscisic acid responsiveness
Erufi.02G0009600.t2	ABRE	GCCGCGTGGC	1675	1721	cis-acting element involved in the abscisic acid responsiveness
Erufi.02G0009600.t2	ABRE	ACGTG	1687	1733	cis-acting element involved in the abscisic acid responsiveness
Erufi.02G0009600.t2	ABRE	CGCACGTGTC	1868	1914	cis-acting element involved in the abscisic acid responsiveness
Erufi.02G0017560.t1	Box 4	ATTAAT	578	624	part of a conserved DNA module involved in light responsiveness
Erufi.02G0017560.t1	Box 4	ATTAAT	1785	1831	part of a conserved DNA module involved in light responsiveness
Erufi.02G0017560.t1	AuxRR-core	GGTCCAT	302	348	cis-acting regulatory element involved in auxin responsiveness
Erufi.02G0017560.t1	P-box	CCTTTTG	1661	1707	gibberellin-responsive element
Erufi.02G0017560.t1	P-box	CCTTTTG	1805	1851	gibberellin-responsive element
Erufi.02G0017560.t1	ABRE	CACGTG	1443	1489	cis-acting element involved in the abscisic acid responsiveness
Erufi.02G0017560.t1	ABRE	ACGTG	1444	1490	cis-acting element involved in the abscisic acid responsiveness
Erufi.02G0017560.t1	G-Box	CACGTG	1443	1489	cis-acting regulatory element involved in light responsiveness
Erufi.02G0017560.t1	CAT-box	GCCACT	999	1045	cis-acting regulatory element related to meristem expression
Erufi.02G0017560.t1	CAT-box	GCCACT	1488	1534	cis-acting regulatory element related to meristem expression
Erufi.02G0017560.t1	TCA-element	CCATCTTTTT	678	724	cis-acting element involved in salicylic acid responsiveness
Erufi.02G0017560.t1	C-box	ACGAGCACCGCC	1901	1947	cis-acting regulatory element involved in light responsiveness
Erufi.02G0017560.t1	ACE	GACACGTATG	1020	1066	cis-acting element involved in light responsiveness
Erufi.02G0017560.t1	TGA-element	AACGAC	1056	1102	auxin-responsive element
Erufi.02G0017560.t1	I-box	GTATAAGGCC	376	422	part of a light responsive element
Erufi.02G0017560.t1	G-box	CACGTG	1443	1489	cis-acting regulatory element involved in light responsiveness
Erufi.02G0017560.t1	ATCT-motif	AATCTAATCC	217	263	part of a conserved DNA module involved in light responsiveness
Erufi.02G0017560.t1	ARE	AAACCA	1794	1840	cis-acting regulatory element essential for the anaerobic induction
Erufi.02G0017560.t1	3-AF1 binding site	TAAGAGAGGAA	978	1024	light responsive element
Erufi.02G0017560.t1	O2-site	GATGA(C/T)(A/G)TG(A/G)	587	633	cis-acting regulatory element involved in zein metabolism regulation
Erufi.02G0017560.t1	O2-site	GATGACATGG	1017	1063	cis-acting regulatory element involved in zein metabolism regulation
Erufi.02G0017560.t1	CAAT-box	CAAAT	28	74	common cis-acting element in promoter and enhancer regions
Erufi.02G0017560.t1	CAAT-box	CAAAT	70	116	common cis-acting element in promoter and enhancer regions
Erufi.02G0017560.t1	CAAT-box	CAAAT	76	122	common cis-acting element in promoter and enhancer regions
Erufi.02G0017560.t1	CAAT-box	CCAAT	175	221	common cis-acting element in promoter and enhancer regions
Erufi.02G0017560.t1	CAAT-box	CAAAT	313	359	common cis-acting element in promoter and enhancer regions
Erufi.02G0017560.t1	CAAT-box	CAAAT	316	362	common cis-acting element in promoter and enhancer regions
Erufi.02G0017560.t1	CAAT-box	CAAAT	596	642	common cis-acting element in promoter and enhancer regions
Erufi.02G0017560.t1	CAAT-box	CAAAT	638	684	common cis-acting element in promoter and enhancer regions
Erufi.02G0017560.t1	CAAT-box	CAAAT	733	779	common cis-acting element in promoter and enhancer regions
Erufi.02G0017560.t1	CAAT-box	CAAAT	1272	1318	common cis-acting element in promoter and enhancer regions
Erufi.02G0017560.t1	CAAT-box	CCAAT	1549	1595	common cis-acting element in promoter and enhancer regions
Erufi.02G0017560.t1	CAAT-box	TGCCAAC	1740	1786	common cis-acting element in promoter and enhancer regions
Erufi.02G0018400.t1	P-box	CCTTTTG	384	430	gibberellin-responsive element
Erufi.02G0018400.t1	GARE-motif	TCTGTTG	1266	1312	gibberellin-responsive element
Erufi.02G0018400.t1	GARE-motif	TCTGTTG	1786	1832	gibberellin-responsive element
Erufi.02G0018400.t1	TC-rich repeats	GTTTTCTTAC	121	167	cis-acting element involved in defense and stress responsiveness
Erufi.02G0018400.t1	ARE	AAACCA	328	374	cis-acting regulatory element essential for the anaerobic induction
Erufi.02G0018400.t1	ARE	AAACCA	364	410	cis-acting regulatory element essential for the anaerobic induction
Erufi.02G0018400.t1	ARE	AAACCA	846	892	cis-acting regulatory element essential for the anaerobic induction
Erufi.02G0018400.t1	ARE	AAACCA	1081	1127	cis-acting regulatory element essential for the anaerobic induction
Erufi.02G0018400.t1	ARE	AAACCA	1804	1850	cis-acting regulatory element essential for the anaerobic induction
Erufi.02G0018400.t1	GT1-motif	GGTTAA	187	233	light responsive element
Erufi.02G0018400.t1	TCCC-motif	TCTCCCT	1563	1609	part of a light responsive element
Erufi.02G0018400.t1	CAAT-box	CAAAT	22	68	common cis-acting element in promoter and enhancer regions
Erufi.02G0018400.t1	CAAT-box	CAAAT	198	244	common cis-acting element in promoter and enhancer regions
Erufi.02G0018400.t1	CAAT-box	CAAAT	638	684	common cis-acting element in promoter and enhancer regions
Erufi.02G0018400.t1	CAAT-box	CAAAT	786	832	common cis-acting element in promoter and enhancer regions
Erufi.02G0018400.t1	CAAT-box	CAAAT	1056	1102	common cis-acting element in promoter and enhancer regions
Erufi.02G0018400.t1	CAAT-box	CAAAT	1442	1488	common cis-acting element in promoter and enhancer regions
Erufi.02G0018400.t1	CAAT-box	CAAAT	1488	1534	common cis-acting element in promoter and enhancer regions
Erufi.02G0018400.t1	CAAT-box	CAAAT	1623	1669	common cis-acting element in promoter and enhancer regions
Erufi.02G0018400.t1	CAAT-box	CAAAT	1926	1972	common cis-acting element in promoter and enhancer regions
Erufi.02G0018400.t1	O2-site	GATGACATGG	214	260	cis-acting regulatory element involved in zein metabolism regulation
Erufi.02G0018400.t1	I-box	cCATATCCAAT	331	377	part of a light responsive element
Erufi.02G0018400.t1	G-box	ACACGTG(G/t)CACC	76	122	cis-acting regulatory element involved in light responsiveness
Erufi.02G0018400.t1	G-box	CAGACGTGGCA	854	900	cis-acting regulatory element involved in light responsiveness
Erufi.02G0023830.t1	G-Box	CACGTG	1622	1668	cis-acting regulatory element involved in light responsiveness
Erufi.02G0023830.t1	GARE-motif	TCTGTTG	1497	1543	gibberellin-responsive element
Erufi.02G0023830.t1	MRE	AACCTAA	62	108	MYB binding site involved in light responsiveness
Erufi.02G0023830.t1	MBS	CAACTG	245	291	MYB binding site involved in drought-inducibility
Erufi.02G0023830.t1	MBS	CAACTG	1600	1646	MYB binding site involved in drought-inducibility
Erufi.02G0023830.t1	Box 4	ATTAAT	236	282	part of a conserved DNA module involved in light responsiveness
Erufi.02G0023830.t1	P-box	CCTTTTG	510	556	gibberellin-responsive element
Erufi.02G0023830.t1	ABRE	CGTACGTGCA	741	787	cis-acting element involved in the abscisic acid responsiveness
Erufi.02G0023830.t1	ABRE	ACGTG	1146	1192	cis-acting element involved in the abscisic acid responsiveness
Erufi.02G0023830.t1	ABRE	ACGTG	1243	1289	cis-acting element involved in the abscisic acid responsiveness
Erufi.02G0023830.t1	ABRE	ACGTG	1335	1381	cis-acting element involved in the abscisic acid responsiveness
Erufi.02G0023830.t1	ABRE	CACGTG	1622	1668	cis-acting element involved in the abscisic acid responsiveness
Erufi.02G0023830.t1	ABRE	ACGTG	1623	1669	cis-acting element involved in the abscisic acid responsiveness
Erufi.02G0023830.t1	ABRE	ACGTG	1685	1731	cis-acting element involved in the abscisic acid responsiveness
Erufi.02G0023830.t1	circadian	CAAAGATATC	1562	1608	cis-acting regulatory element involved in circadian control
Erufi.02G0023830.t1	ACE	GCGACGTACC	1241	1287	cis-acting element involved in light responsiveness
Erufi.02G0023830.t1	G-box	CACGAC	1075	1121	cis-acting regulatory element involved in light responsiveness
Erufi.02G0023830.t1	G-box	TACGTG	1145	1191	cis-acting regulatory element involved in light responsiveness
Erufi.02G0023830.t1	G-box	CACGTC	1243	1289	cis-acting regulatory element involved in light responsiveness
Erufi.02G0023830.t1	G-box	TACGTG	1335	1381	cis-acting regulatory element involved in light responsiveness
Erufi.02G0023830.t1	G-box	GCCACGTGGA	1620	1666	cis-acting regulatory element involved in light responsiveness
Erufi.02G0023830.t1	G-box	CACGTG	1622	1668	cis-acting regulatory element involved in light responsiveness
Erufi.02G0023830.t1	G-box	CACGAC	1667	1713	cis-acting regulatory element involved in light responsiveness
Erufi.02G0023830.t1	G-box	CACGTC	1685	1731	cis-acting regulatory element involved in light responsiveness
Erufi.02G0023830.t1	TGACG-motif	TGACG	286	332	cis-acting regulatory element involved in the MeJA-responsiveness
Erufi.02G0023830.t1	TGACG-motif	TGACG	1604	1650	cis-acting regulatory element involved in the MeJA-responsiveness
Erufi.02G0023830.t1	TCT-motif	TCTTAC	333	379	part of a light responsive element
Erufi.02G0023830.t1	Box II	CCACGTGGC	1621	1667	part of a light responsive element
Erufi.02G0023830.t1	ARE	AAACCA	350	396	cis-acting regulatory element essential for the anaerobic induction
Erufi.02G0023830.t1	TCCC-motif	TCTCCCT	530	576	part of a light responsive element
Erufi.02G0023830.t1	CAAT-box	CAAAT	418	464	common cis-acting element in promoter and enhancer regions
Erufi.02G0023830.t1	CAAT-box	CAAAT	465	511	common cis-acting element in promoter and enhancer regions
Erufi.02G0023830.t1	CAAT-box	CCAAT	550	596	common cis-acting element in promoter and enhancer regions
Erufi.02G0023830.t1	CAAT-box	CAAAT	722	768	common cis-acting element in promoter and enhancer regions
Erufi.02G0023830.t1	CAAT-box	CAAAT	762	808	common cis-acting element in promoter and enhancer regions
Erufi.02G0023830.t1	CAAT-box	CCAAT	876	922	common cis-acting element in promoter and enhancer regions
Erufi.02G0023830.t1	CAAT-box	CAAAT	1019	1065	common cis-acting element in promoter and enhancer regions
Erufi.02G0023830.t1	CAAT-box	CAAAT	1051	1097	common cis-acting element in promoter and enhancer regions
Erufi.02G0023830.t1	CAAT-box	CAAAT	1385	1431	common cis-acting element in promoter and enhancer regions
Erufi.02G0023830.t1	CAT-box	GCCACT	799	845	cis-acting regulatory element related to meristem expression
Erufi.02G0023830.t1	TC-rich repeats	ATTCTCTAAC	275	321	cis-acting element involved in defense and stress responsiveness
Erufi.02G0023830.t1	CGTCA-motif	CGTCA	286	332	cis-acting regulatory element involved in the MeJA-responsiveness
Erufi.02G0023830.t1	CGTCA-motif	CGTCA	1604	1650	cis-acting regulatory element involved in the MeJA-responsiveness
Erufi.02G0025710.t1	ABRE	ACGTG	582	628	cis-acting element involved in the abscisic acid responsiveness
Erufi.02G0025710.t1	ABRE	CGTACGTGCA	779	825	cis-acting element involved in the abscisic acid responsiveness
Erufi.02G0025710.t1	ABRE	ACGTG	1860	1906	cis-acting element involved in the abscisic acid responsiveness
Erufi.02G0025710.t1	P-box	CCTTTTG	990	1036	gibberellin-responsive element
Erufi.02G0025710.t1	P-box	CCTTTTG	1287	1333	gibberellin-responsive element
Erufi.02G0025710.t1	AuxRR-core	GGTCCAT	1965	2011	cis-acting regulatory element involved in auxin responsiveness
Erufi.02G0025710.t1	LTR	CCGAAA	1279	1325	cis-acting element involved in low-temperature responsiveness
Erufi.02G0025710.t1	Box 4	ATTAAT	1126	1172	part of a conserved DNA module involved in light responsiveness
Erufi.02G0025710.t1	Box 4	ATTAAT	1454	1500	part of a conserved DNA module involved in light responsiveness
Erufi.02G0025710.t1	MBS	CAACTG	1940	1986	MYB binding site involved in drought-inducibility
Erufi.02G0025710.t1	Sp1	GGGCGG	547	593	light responsive element
Erufi.02G0025710.t1	Sp1	GGGCGG	826	872	light responsive element
Erufi.02G0025710.t1	Sp1	GGGCGG	1797	1843	light responsive element
Erufi.02G0025710.t1	GARE-motif	TCTGTTG	619	665	gibberellin-responsive element
Erufi.02G0025710.t1	GARE-motif	TCTGTTG	697	743	gibberellin-responsive element
Erufi.02G0025710.t1	CGTCA-motif	CGTCA	53	99	cis-acting regulatory element involved in the MeJA-responsiveness
Erufi.02G0025710.t1	GC-motif	CCCCCG	1792	1838	enhancer-like element involved in anoxic specific inducibility
Erufi.02G0025710.t1	GATA-motif	AAGGATAAGG	408	454	part of a light responsive element
Erufi.02G0025710.t1	O2-site	GATGACATGG	76	122	cis-acting regulatory element involved in zein metabolism regulation
Erufi.02G0025710.t1	CAAT-box	TGCCAAC	170	216	common cis-acting element in promoter and enhancer regions
Erufi.02G0025710.t1	CAAT-box	CCAAT	188	234	common cis-acting element in promoter and enhancer regions
Erufi.02G0025710.t1	CAAT-box	CAAAT	347	393	common cis-acting element in promoter and enhancer regions
Erufi.02G0025710.t1	CAAT-box	CCAAT	485	531	common cis-acting element in promoter and enhancer regions
Erufi.02G0025710.t1	CAAT-box	CCAAT	1196	1242	common cis-acting element in promoter and enhancer regions
Erufi.02G0025710.t1	CAAT-box	CAAAT	1267	1313	common cis-acting element in promoter and enhancer regions
Erufi.02G0025710.t1	CAAT-box	CAAAT	1703	1749	common cis-acting element in promoter and enhancer regions
Erufi.02G0025710.t1	CAAT-box	CCAAT	1726	1772	common cis-acting element in promoter and enhancer regions
Erufi.02G0025710.t1	TCCC-motif	TCTCCCT	1291	1337	part of a light responsive element
Erufi.02G0025710.t1	TCCC-motif	TCTCCCT	1340	1386	part of a light responsive element
Erufi.02G0025710.t1	TCCC-motif	TCTCCCT	1600	1646	part of a light responsive element
Erufi.02G0025710.t1	GT1-motif	GGTTAA	900	946	light responsive element
Erufi.02G0025710.t1	ARE	AAACCA	1662	1708	cis-acting regulatory element essential for the anaerobic induction
Erufi.02G0025710.t1	TGACG-motif	TGACG	53	99	cis-acting regulatory element involved in the MeJA-responsiveness
Erufi.02G0025710.t1	G-box	CCACGTAA	581	627	cis-acting regulatory element involved in light responsiveness
Erufi.02G0025710.t1	G-box	TACGTG	582	628	cis-acting regulatory element involved in light responsiveness
Erufi.02G0025710.t1	G-box	CACGAC	837	883	cis-acting regulatory element involved in light responsiveness
Erufi.02G0025710.t1	G-box	TACGTG	1860	1906	cis-acting regulatory element involved in light responsiveness
Erufi.02G0025710.t1	I-box	gGATAAGGTG	905	951	part of a light responsive element
Erufi.02G0025710.t1	circadian	CAAAGATATC	1512	1558	cis-acting regulatory element involved in circadian control
Erufi.02G0027280.t1	G-Box	CACGTT	877	923	cis-acting regulatory element involved in light responsiveness
Erufi.02G0027280.t1	AuxRR-core	GGTCCAT	1335	1381	cis-acting regulatory element involved in auxin responsiveness
Erufi.02G0027280.t1	LTR	CCGAAA	1201	1247	cis-acting element involved in low-temperature responsiveness
Erufi.02G0027280.t1	LTR	CCGAAA	1926	1972	cis-acting element involved in low-temperature responsiveness
Erufi.02G0027280.t1	ABRE	ACGTG	381	427	cis-acting element involved in the abscisic acid responsiveness
Erufi.02G0027280.t1	ABRE	ACGTG	877	923	cis-acting element involved in the abscisic acid responsiveness
Erufi.02G0027280.t1	MBS	CAACTG	933	979	MYB binding site involved in drought-inducibility
Erufi.02G0027280.t1	GT1-motif	GGTTAAT	702	748	light responsive element
Erufi.02G0027280.t1	GT1-motif	GGTTAA	703	749	light responsive element
Erufi.02G0027280.t1	GT1-motif	GGTTAA	1035	1081	light responsive element
Erufi.02G0027280.t1	ARE	AAACCA	781	827	cis-acting regulatory element essential for the anaerobic induction
Erufi.02G0027280.t1	TCCC-motif	TCTCCCT	975	1021	part of a light responsive element
Erufi.02G0027280.t1	CAAT-box	CAAAT	49	95	common cis-acting element in promoter and enhancer regions
Erufi.02G0027280.t1	CAAT-box	CCAAT	91	137	common cis-acting element in promoter and enhancer regions
Erufi.02G0027280.t1	CAAT-box	CAAAT	120	166	common cis-acting element in promoter and enhancer regions
Erufi.02G0027280.t1	CAAT-box	CCAAT	569	615	common cis-acting element in promoter and enhancer regions
Erufi.02G0027280.t1	CAAT-box	CCAAT	689	735	common cis-acting element in promoter and enhancer regions
Erufi.02G0027280.t1	CAAT-box	CAAAT	718	764	common cis-acting element in promoter and enhancer regions
Erufi.02G0027280.t1	CAAT-box	CAAAT	1007	1053	common cis-acting element in promoter and enhancer regions
Erufi.02G0027280.t1	CAAT-box	CAAAT	1569	1615	common cis-acting element in promoter and enhancer regions
Erufi.02G0027280.t1	CAAT-box	CCAAT	1801	1847	common cis-acting element in promoter and enhancer regions
Erufi.02G0027280.t1	I-box	gGATAAGGTG	1759	1805	part of a light responsive element
Erufi.02G0027280.t1	TGACG-motif	TGACG	1811	1857	cis-acting regulatory element involved in the MeJA-responsiveness
Erufi.02G0027280.t1	G-box	CACGAC	293	339	cis-acting regulatory element involved in light responsiveness
Erufi.02G0027280.t1	G-box	CACGTC	381	427	cis-acting regulatory element involved in light responsiveness
Erufi.02G0027280.t1	CGTCA-motif	CGTCA	1811	1857	cis-acting regulatory element involved in the MeJA-responsiveness
Erufi.02G0027280.t1	CAT-box	GCCACT	1227	1273	cis-acting regulatory element related to meristem expression
Erufi.02G0027280.t1	GATA-motif	GATAGGA	248	294	part of a light responsive element
Erufi.02G0027280.t1	TCA-element	CCATCTTTTT	228	274	cis-acting element involved in salicylic acid responsiveness
Erufi.02G0027280.t1	TCA-element	CCATCTTTTT	1728	1774	cis-acting element involved in salicylic acid responsiveness
Erufi.02G0027280.t1	GC-motif	CCCCCG	1186	1232	enhancer-like element involved in anoxic specific inducibility
Erufi.02G0027570.t1	TGACG-motif	TGACG	1866	1912	cis-acting regulatory element involved in the MeJA-responsiveness
Erufi.02G0027570.t1	TCT-motif	TCTTAC	1223	1269	part of a light responsive element
Erufi.02G0027570.t1	G-box	CACGAC	1325	1371	cis-acting regulatory element involved in light responsiveness
Erufi.02G0027570.t1	GT1-motif	GGTTAAT	619	665	light responsive element
Erufi.02G0027570.t1	GT1-motif	GGTTAA	620	666	light responsive element
Erufi.02G0027570.t1	GT1-motif	GGTTAAT	649	695	light responsive element
Erufi.02G0027570.t1	GT1-motif	GGTTAA	650	696	light responsive element
Erufi.02G0027570.t1	ARE	AAACCA	335	381	cis-acting regulatory element essential for the anaerobic induction
Erufi.02G0027570.t1	ATCT-motif	AATCTAATCC	1488	1534	part of a conserved DNA module involved in light responsiveness
Erufi.02G0027570.t1	CAAT-box	CAAAT	175	221	common cis-acting element in promoter and enhancer regions
Erufi.02G0027570.t1	CAAT-box	CAAAT	206	252	common cis-acting element in promoter and enhancer regions
Erufi.02G0027570.t1	CAAT-box	CCAAT	413	459	common cis-acting element in promoter and enhancer regions
Erufi.02G0027570.t1	CAAT-box	CCAAT	416	462	common cis-acting element in promoter and enhancer regions
Erufi.02G0027570.t1	CAAT-box	CCAAT	530	576	common cis-acting element in promoter and enhancer regions
Erufi.02G0027570.t1	CAAT-box	CAAAT	785	831	common cis-acting element in promoter and enhancer regions
Erufi.02G0027570.t1	CAAT-box	CAAAT	794	840	common cis-acting element in promoter and enhancer regions
Erufi.02G0027570.t1	CAAT-box	CCCAATTT	795	841	common cis-acting element in promoter and enhancer regions
Erufi.02G0027570.t1	CAAT-box	CCAAT	797	843	common cis-acting element in promoter and enhancer regions
Erufi.02G0027570.t1	CAAT-box	CCAAT	819	865	common cis-acting element in promoter and enhancer regions
Erufi.02G0027570.t1	CAAT-box	CAAAT	851	897	common cis-acting element in promoter and enhancer regions
Erufi.02G0027570.t1	CAAT-box	CAAAT	911	957	common cis-acting element in promoter and enhancer regions
Erufi.02G0027570.t1	CAAT-box	CAAAT	961	1007	common cis-acting element in promoter and enhancer regions
Erufi.02G0027570.t1	CAAT-box	CCAAT	1033	1079	common cis-acting element in promoter and enhancer regions
Erufi.02G0027570.t1	CAAT-box	CCAAT	1147	1193	common cis-acting element in promoter and enhancer regions
Erufi.02G0027570.t1	CAAT-box	CAAAT	1277	1323	common cis-acting element in promoter and enhancer regions
Erufi.02G0027570.t1	CAAT-box	CCAAT	1424	1470	common cis-acting element in promoter and enhancer regions
Erufi.02G0027570.t1	CAAT-box	TGCCAAC	1558	1604	common cis-acting element in promoter and enhancer regions
Erufi.02G0027570.t1	O2-site	GATGATGTGG	1624	1670	cis-acting regulatory element involved in zein metabolism regulation
Erufi.02G0027570.t1	CAT-box	GCCACT	266	312	cis-acting regulatory element related to meristem expression
Erufi.02G0027570.t1	CAT-box	GCCACT	1506	1552	cis-acting regulatory element related to meristem expression
Erufi.02G0027570.t1	TCA-element	TCAGAAGAGG	609	655	cis-acting element involved in salicylic acid responsiveness
Erufi.02G0027570.t1	TCA-element	TCAGAAGAGG	700	746	cis-acting element involved in salicylic acid responsiveness
Erufi.02G0027570.t1	TC-rich repeats	GTTTTCTTAC	1219	1265	cis-acting element involved in defense and stress responsiveness
Erufi.02G0027570.t1	CGTCA-motif	CGTCA	1866	1912	cis-acting regulatory element involved in the MeJA-responsiveness
Erufi.02G0027570.t1	G-Box	CACGTT	864	910	cis-acting regulatory element involved in light responsiveness
Erufi.02G0027570.t1	G-Box	CACGTT	1545	1591	cis-acting regulatory element involved in light responsiveness
Erufi.02G0027570.t1	G-Box	CACGTT	1820	1866	cis-acting regulatory element involved in light responsiveness
Erufi.02G0027570.t1	Sp1	GGGCGG	1813	1859	light responsive element
Erufi.02G0027570.t1	P-box	CCTTTTG	1788	1834	gibberellin-responsive element
Erufi.02G0027570.t1	LTR	CCGAAA	706	752	cis-acting element involved in low-temperature responsiveness
Erufi.02G0027570.t1	chs-CMA2a	TCACTTGA	943	989	part of a light responsive element
Erufi.02G0027570.t1	ABRE	GCCGCGTGGC	291	337	cis-acting element involved in the abscisic acid responsiveness
Erufi.02G0027570.t1	ABRE	ACGTG	864	910	cis-acting element involved in the abscisic acid responsiveness
Erufi.02G0027570.t1	ABRE	ACGTG	1546	1592	cis-acting element involved in the abscisic acid responsiveness
Erufi.02G0027570.t1	ABRE	ACGTG	1820	1866	cis-acting element involved in the abscisic acid responsiveness
Erufi.02G0028730.t1	CAAT-box	CAAAT	45	91	common cis-acting element in promoter and enhancer regions
Erufi.02G0028730.t1	CAAT-box	TGCCAAC	432	478	common cis-acting element in promoter and enhancer regions
Erufi.02G0028730.t1	CAAT-box	CAAAT	640	686	common cis-acting element in promoter and enhancer regions
Erufi.02G0028730.t1	CAAT-box	CCAAT	656	702	common cis-acting element in promoter and enhancer regions
Erufi.02G0028730.t1	CAAT-box	CAAAT	768	814	common cis-acting element in promoter and enhancer regions
Erufi.02G0028730.t1	CAAT-box	CAAAT	1194	1240	common cis-acting element in promoter and enhancer regions
Erufi.02G0028730.t1	CAAT-box	CCAAT	1226	1272	common cis-acting element in promoter and enhancer regions
Erufi.02G0028730.t1	CAAT-box	CAAAT	1254	1300	common cis-acting element in promoter and enhancer regions
Erufi.02G0028730.t1	CAAT-box	CAAAT	1559	1605	common cis-acting element in promoter and enhancer regions
Erufi.02G0028730.t1	CAAT-box	CCAAT	1658	1704	common cis-acting element in promoter and enhancer regions
Erufi.02G0028730.t1	CAAT-box	CCAAT	1685	1731	common cis-acting element in promoter and enhancer regions
Erufi.02G0028730.t1	CAAT-box	CAAAT	1722	1768	common cis-acting element in promoter and enhancer regions
Erufi.02G0028730.t1	CAAT-box	CCAAT	1772	1818	common cis-acting element in promoter and enhancer regions
Erufi.02G0028730.t1	ARE	AAACCA	520	566	cis-acting regulatory element essential for the anaerobic induction
Erufi.02G0028730.t1	ARE	AAACCA	1012	1058	cis-acting regulatory element essential for the anaerobic induction
Erufi.02G0028730.t1	TCCC-motif	TCTCCCT	1645	1691	part of a light responsive element
Erufi.02G0028730.t1	TGACG-motif	TGACG	776	822	cis-acting regulatory element involved in the MeJA-responsiveness
Erufi.02G0028730.t1	TGACG-motif	TGACG	1182	1228	cis-acting regulatory element involved in the MeJA-responsiveness
Erufi.02G0028730.t1	TGACG-motif	TGACG	1595	1641	cis-acting regulatory element involved in the MeJA-responsiveness
Erufi.02G0028730.t1	TCT-motif	TCTTAC	294	340	part of a light responsive element
Erufi.02G0028730.t1	TCT-motif	TCTTAC	363	409	part of a light responsive element
Erufi.02G0028730.t1	TGA-element	AACGAC	915	961	auxin-responsive element
Erufi.02G0028730.t1	CGTCA-motif	CGTCA	776	822	cis-acting regulatory element involved in the MeJA-responsiveness
Erufi.02G0028730.t1	CGTCA-motif	CGTCA	1182	1228	cis-acting regulatory element involved in the MeJA-responsiveness
Erufi.02G0028730.t1	CGTCA-motif	CGTCA	1595	1641	cis-acting regulatory element involved in the MeJA-responsiveness
Erufi.02G0028730.t1	G-Box	CACGTT	148	194	cis-acting regulatory element involved in light responsiveness
Erufi.02G0028730.t1	ABRE	ACGTG	149	195	cis-acting element involved in the abscisic acid responsiveness
Erufi.02G0028730.t1	ABRE	TACGGTC	851	897	cis-acting element involved in the abscisic acid responsiveness
Erufi.02G0028730.t1	LTR	CCGAAA	1514	1560	cis-acting element involved in low-temperature responsiveness
Erufi.02G0028730.t1	AE-box	AGAAACAA	274	320	part of a module for light response
Erufi.02G0028730.t1	Box 4	ATTAAT	7	53	part of a conserved DNA module involved in light responsiveness
Erufi.02G0028730.t1	Box 4	ATTAAT	11	57	part of a conserved DNA module involved in light responsiveness
Erufi.02G0028730.t1	RY-element	CATGCATG	751	797	cis-acting regulatory element involved in seed-specific regulation
Erufi.02G0028730.t1	RY-element	CATGCATG	1376	1422	cis-acting regulatory element involved in seed-specific regulation
Erufi.02G0028730.t1	GA-motif	ATAGATAA	732	778	part of a light responsive element
Erufi.02G0028730.t1	GA-motif	ATAGATAA	1395	1441	part of a light responsive element
Erufi.02G0028730.t1	MBS	CAACTG	1154	1200	MYB binding site involved in drought-inducibility
Erufi.02G0028730.t1	Sp1	GGGCGG	1526	1572	light responsive element
Erufi.02G0039440.t1	TGA-element	AACGAC	1368	1414	auxin-responsive element
Erufi.02G0039440.t1	GT1-motif	GGTTAAT	381	427	light responsive element
Erufi.02G0039440.t1	GT1-motif	GGTTAA	382	428	light responsive element
Erufi.02G0039440.t1	GT1-motif	GGTTAA	887	933	light responsive element
Erufi.02G0039440.t1	GT1-motif	GGTTAAT	1792	1838	light responsive element
Erufi.02G0039440.t1	GT1-motif	GGTTAA	1793	1839	light responsive element
Erufi.02G0039440.t1	ARE	AAACCA	422	468	cis-acting regulatory element essential for the anaerobic induction
Erufi.02G0039440.t1	ARE	AAACCA	514	560	cis-acting regulatory element essential for the anaerobic induction
Erufi.02G0039440.t1	ARE	AAACCA	1032	1078	cis-acting regulatory element essential for the anaerobic induction
Erufi.02G0039440.t1	CCAAT-box	CAACGG	1296	1342	MYBHv1 binding site
Erufi.02G0039440.t1	TCA-element	CCATCTTTTT	172	218	cis-acting element involved in salicylic acid responsiveness
Erufi.02G0039440.t1	TCA-element	CCATCTTTTT	540	586	cis-acting element involved in salicylic acid responsiveness
Erufi.02G0039440.t1	CGTCA-motif	CGTCA	1361	1407	cis-acting regulatory element involved in the MeJA-responsiveness
Erufi.02G0039440.t1	CGTCA-motif	CGTCA	1406	1452	cis-acting regulatory element involved in the MeJA-responsiveness
Erufi.02G0039440.t1	CGTCA-motif	CGTCA	1450	1496	cis-acting regulatory element involved in the MeJA-responsiveness
Erufi.02G0039440.t1	AuxRR-core	GGTCCAT	454	500	cis-acting regulatory element involved in auxin responsiveness
Erufi.02G0039440.t1	AE-box	AGAAACAA	407	453	part of a module for light response
Erufi.02G0039440.t1	AE-box	AGAAACAA	582	628	part of a module for light response
Erufi.02G0039440.t1	TCT-motif	TCTTAC	404	450	part of a light responsive element
Erufi.02G0039440.t1	TGACG-motif	TGACG	1361	1407	cis-acting regulatory element involved in the MeJA-responsiveness
Erufi.02G0039440.t1	TGACG-motif	TGACG	1406	1452	cis-acting regulatory element involved in the MeJA-responsiveness
Erufi.02G0039440.t1	TGACG-motif	TGACG	1450	1496	cis-acting regulatory element involved in the MeJA-responsiveness
Erufi.02G0039440.t1	G-box	TACGTG	1436	1482	cis-acting regulatory element involved in light responsiveness
Erufi.02G0039440.t1	CAAT-box	CAAAT	105	151	common cis-acting element in promoter and enhancer regions
Erufi.02G0039440.t1	CAAT-box	CAAAT	298	344	common cis-acting element in promoter and enhancer regions
Erufi.02G0039440.t1	CAAT-box	CAAAT	342	388	common cis-acting element in promoter and enhancer regions
Erufi.02G0039440.t1	CAAT-box	CAAAT	416	462	common cis-acting element in promoter and enhancer regions
Erufi.02G0039440.t1	CAAT-box	CAAAT	505	551	common cis-acting element in promoter and enhancer regions
Erufi.02G0039440.t1	CAAT-box	CAAAT	528	574	common cis-acting element in promoter and enhancer regions
Erufi.02G0039440.t1	CAAT-box	CAAAT	630	676	common cis-acting element in promoter and enhancer regions
Erufi.02G0039440.t1	CAAT-box	CAAAT	811	857	common cis-acting element in promoter and enhancer regions
Erufi.02G0039440.t1	CAAT-box	CAAAT	825	871	common cis-acting element in promoter and enhancer regions
Erufi.02G0039440.t1	CAAT-box	CAAAT	937	983	common cis-acting element in promoter and enhancer regions
Erufi.02G0039440.t1	CAAT-box	CAAAT	1037	1083	common cis-acting element in promoter and enhancer regions
Erufi.02G0039440.t1	CAAT-box	CAAAT	1052	1098	common cis-acting element in promoter and enhancer regions
Erufi.02G0039440.t1	CAAT-box	CAAAT	1088	1134	common cis-acting element in promoter and enhancer regions
Erufi.02G0039440.t1	CAAT-box	CAAAT	1653	1699	common cis-acting element in promoter and enhancer regions
Erufi.02G0039440.t1	CAAT-box	CCAAT	1789	1835	common cis-acting element in promoter and enhancer regions
Erufi.02G0039440.t1	CAT-box	GCCACT	838	884	cis-acting regulatory element related to meristem expression
Erufi.02G0039440.t1	TC-rich repeats	ATTCTCTAAC	882	928	cis-acting element involved in defense and stress responsiveness
Erufi.02G0039440.t1	G-Box	CACGTT	31	77	cis-acting regulatory element involved in light responsiveness
Erufi.02G0039440.t1	GARE-motif	TCTGTTG	392	438	gibberellin-responsive element
Erufi.02G0039440.t1	Sp1	GGGCGG	1526	1572	light responsive element
Erufi.02G0039440.t1	Box 4	ATTAAT	58	104	part of a conserved DNA module involved in light responsiveness
Erufi.02G0039440.t1	Box 4	ATTAAT	183	229	part of a conserved DNA module involved in light responsiveness
Erufi.02G0039440.t1	P-box	CCTTTTG	587	633	gibberellin-responsive element
Erufi.02G0039440.t1	ABRE	ACGTG	32	78	cis-acting element involved in the abscisic acid responsiveness
Erufi.02G0039440.t1	ABRE	GCCGCGTGGC	1246	1292	cis-acting element involved in the abscisic acid responsiveness
Erufi.02G0039440.t1	ABRE	ACGTG	1436	1482	cis-acting element involved in the abscisic acid responsiveness
Erufi.02G0039440.t1	ABRE	CGTACGTGCA	1939	1985	cis-acting element involved in the abscisic acid responsiveness
Erufi.02G0041300.t1	GATA-motif	GATAGGG	552	598	part of a light responsive element
Erufi.02G0041300.t1	CAT-box	GCCACT	1284	1330	cis-acting regulatory element related to meristem expression
Erufi.02G0041300.t1	CAT-box	GCCACT	1840	1886	cis-acting regulatory element related to meristem expression
Erufi.02G0041300.t1	GC-motif	CCCCCG	230	276	enhancer-like element involved in anoxic specific inducibility
Erufi.02G0041300.t1	Gap-box	CAAATGAA(A/G)A	508	554	part of a light responsive element
Erufi.02G0041300.t1	circadian	CAAAGATATC	1314	1360	cis-acting regulatory element involved in circadian control
Erufi.02G0041300.t1	G-box	CACGTC	146	192	cis-acting regulatory element involved in light responsiveness
Erufi.02G0041300.t1	G-box	CACGAC	873	919	cis-acting regulatory element involved in light responsiveness
Erufi.02G0041300.t1	G-box	ACACGTGT	1252	1298	cis-acting regulatory element involved in light responsiveness
Erufi.02G0041300.t1	G-box	CACGTG	1253	1299	cis-acting regulatory element involved in light responsiveness
Erufi.02G0041300.t1	TCT-motif	TCTTAC	78	124	part of a light responsive element
Erufi.02G0041300.t1	ARE	AAACCA	349	395	cis-acting regulatory element essential for the anaerobic induction
Erufi.02G0041300.t1	ARE	AAACCA	354	400	cis-acting regulatory element essential for the anaerobic induction
Erufi.02G0041300.t1	ARE	AAACCA	1060	1106	cis-acting regulatory element essential for the anaerobic induction
Erufi.02G0041300.t1	ARE	AAACCA	1212	1258	cis-acting regulatory element essential for the anaerobic induction
Erufi.02G0041300.t1	CAAT-box	CAAAT	50	96	common cis-acting element in promoter and enhancer regions
Erufi.02G0041300.t1	CAAT-box	CAAAT	466	512	common cis-acting element in promoter and enhancer regions
Erufi.02G0041300.t1	CAAT-box	CAAAT	494	540	common cis-acting element in promoter and enhancer regions
Erufi.02G0041300.t1	CAAT-box	CAAAT	508	554	common cis-acting element in promoter and enhancer regions
Erufi.02G0041300.t1	CAAT-box	CAAAT	536	582	common cis-acting element in promoter and enhancer regions
Erufi.02G0041300.t1	CAAT-box	CAAAT	575	621	common cis-acting element in promoter and enhancer regions
Erufi.02G0041300.t1	CAAT-box	CCAAT	598	644	common cis-acting element in promoter and enhancer regions
Erufi.02G0041300.t1	CAAT-box	CCAAT	611	657	common cis-acting element in promoter and enhancer regions
Erufi.02G0041300.t1	CAAT-box	CAAAT	962	1008	common cis-acting element in promoter and enhancer regions
Erufi.02G0041300.t1	CAAT-box	CCAAT	967	1013	common cis-acting element in promoter and enhancer regions
Erufi.02G0041300.t1	CAAT-box	CAAAT	977	1023	common cis-acting element in promoter and enhancer regions
Erufi.02G0041300.t1	CAAT-box	CAAAT	1003	1049	common cis-acting element in promoter and enhancer regions
Erufi.02G0041300.t1	CAAT-box	CCAAT	1058	1104	common cis-acting element in promoter and enhancer regions
Erufi.02G0041300.t1	CAAT-box	CCAAT	1078	1124	common cis-acting element in promoter and enhancer regions
Erufi.02G0041300.t1	CAAT-box	CAAAT	1092	1138	common cis-acting element in promoter and enhancer regions
Erufi.02G0041300.t1	CAAT-box	CCAAT	1107	1153	common cis-acting element in promoter and enhancer regions
Erufi.02G0041300.t1	CAAT-box	CAAAT	1158	1204	common cis-acting element in promoter and enhancer regions
Erufi.02G0041300.t1	Sp1	GGGCGG	133	179	light responsive element
Erufi.02G0041300.t1	Box 4	ATTAAT	1549	1595	part of a conserved DNA module involved in light responsiveness
Erufi.02G0041300.t1	LTR	CCGAAA	1718	1764	cis-acting element involved in low-temperature responsiveness
Erufi.02G0041300.t1	AuxRR-core	GGTCCAT	1636	1682	cis-acting regulatory element involved in auxin responsiveness
Erufi.02G0041300.t1	ABRE	ACGTG	147	193	cis-acting element involved in the abscisic acid responsiveness
Erufi.02G0041300.t1	ABRE	CACGTG	1253	1299	cis-acting element involved in the abscisic acid responsiveness
Erufi.02G0041300.t1	ABRE	ACGTG	1254	1300	cis-acting element involved in the abscisic acid responsiveness
Erufi.03G0002620.t1	Box 4	ATTAAT	1017	1063	part of a conserved DNA module involved in light responsiveness
Erufi.03G0002620.t1	ARE	AAACCA	611	657	cis-acting regulatory element essential for the anaerobic induction
Erufi.03G0002620.t1	ARE	AAACCA	899	945	cis-acting regulatory element essential for the anaerobic induction
Erufi.03G0002620.t1	ARE	AAACCA	937	983	cis-acting regulatory element essential for the anaerobic induction
Erufi.03G0002620.t1	ARE	AAACCA	1188	1234	cis-acting regulatory element essential for the anaerobic induction
Erufi.03G0002620.t1	TCCC-motif	TCTCCCT	1301	1347	part of a light responsive element
Erufi.03G0002620.t1	CAAT-box	CAAAT	541	587	common cis-acting element in promoter and enhancer regions
Erufi.03G0002620.t1	CAAT-box	CAAAT	719	765	common cis-acting element in promoter and enhancer regions
Erufi.03G0002620.t1	CAAT-box	CAAAT	799	845	common cis-acting element in promoter and enhancer regions
Erufi.03G0002620.t1	CAAT-box	CAAAT	822	868	common cis-acting element in promoter and enhancer regions
Erufi.03G0002620.t1	CAAT-box	CCAAT	857	903	common cis-acting element in promoter and enhancer regions
Erufi.03G0002620.t1	CAAT-box	CAAAT	874	920	common cis-acting element in promoter and enhancer regions
Erufi.03G0002620.t1	CAAT-box	CCAAT	1021	1067	common cis-acting element in promoter and enhancer regions
Erufi.03G0002620.t1	CAAT-box	CAAAT	1035	1081	common cis-acting element in promoter and enhancer regions
Erufi.03G0002620.t1	CAAT-box	CAAAT	1115	1161	common cis-acting element in promoter and enhancer regions
Erufi.03G0002620.t1	CAAT-box	CAAAT	1173	1219	common cis-acting element in promoter and enhancer regions
Erufi.03G0002620.t1	CAAT-box	CCCAATTT	1669	1715	common cis-acting element in promoter and enhancer regions
Erufi.03G0002620.t1	CAAT-box	CCAAT	1670	1716	common cis-acting element in promoter and enhancer regions
Erufi.03G0002620.t1	CAAT-box	CCAAT	1788	1834	common cis-acting element in promoter and enhancer regions
Erufi.03G0002620.t1	O2-site	GATGATGTGG	930	976	cis-acting regulatory element involved in zein metabolism regulation
Erufi.03G0002620.t1	G-box	CACGTG	4	50	cis-acting regulatory element involved in light responsiveness
Erufi.03G0002620.t1	TGACG-motif	TGACG	710	756	cis-acting regulatory element involved in the MeJA-responsiveness
Erufi.03G0002620.t1	CGTCA-motif	CGTCA	710	756	cis-acting regulatory element involved in the MeJA-responsiveness
Erufi.03G0002620.t1	GATA-motif	GATAGGA	1646	1692	part of a light responsive element
Erufi.03G0002620.t1	CCAAT-box	CAACGG	171	217	MYBHv1 binding site
Erufi.03G0002620.t1	GC-motif	CCCCCG	49	95	enhancer-like element involved in anoxic specific inducibility
Erufi.03G0002620.t1	GC-motif	CCCCCG	1709	1755	enhancer-like element involved in anoxic specific inducibility
Erufi.03G0002620.t1	TC-rich repeats	GTTTTCTTAC	571	617	cis-acting element involved in defense and stress responsiveness
Erufi.03G0005530.t1	SARE	TTCGACCATCTT	43	89	cis-acting element involved in salicylic acid responsiveness
Erufi.03G0005530.t1	G-Box	CACGTT	1214	1260	cis-acting regulatory element involved in light responsiveness
Erufi.03G0005530.t1	ABRE	ACGTG	1214	1260	cis-acting element involved in the abscisic acid responsiveness
Erufi.03G0005530.t1	ABRE	CGTACGTGCA	1325	1371	cis-acting element involved in the abscisic acid responsiveness
Erufi.03G0005530.t1	ABRE	ACGTG	1328	1374	cis-acting element involved in the abscisic acid responsiveness
Erufi.03G0005530.t1	AE-box	AGAAACTT	67	113	part of a module for light response
Erufi.03G0005530.t1	AuxRR-core	GGTCCAT	374	420	cis-acting regulatory element involved in auxin responsiveness
Erufi.03G0005530.t1	AuxRR-core	GGTCCAT	940	986	cis-acting regulatory element involved in auxin responsiveness
Erufi.03G0005530.t1	P-box	CCTTTTG	1551	1597	gibberellin-responsive element
Erufi.03G0005530.t1	Box 4	ATTAAT	520	566	part of a conserved DNA module involved in light responsiveness
Erufi.03G0005530.t1	Box 4	ATTAAT	1847	1893	part of a conserved DNA module involved in light responsiveness
Erufi.03G0005530.t1	MBS	CAACTG	233	279	MYB binding site involved in drought-inducibility
Erufi.03G0005530.t1	CAAT-box	CAAAT	113	159	common cis-acting element in promoter and enhancer regions
Erufi.03G0005530.t1	CAAT-box	CAAAT	261	307	common cis-acting element in promoter and enhancer regions
Erufi.03G0005530.t1	CAAT-box	CCAAT	417	463	common cis-acting element in promoter and enhancer regions
Erufi.03G0005530.t1	CAAT-box	CAAAT	589	635	common cis-acting element in promoter and enhancer regions
Erufi.03G0005530.t1	CAAT-box	CAAAT	753	799	common cis-acting element in promoter and enhancer regions
Erufi.03G0005530.t1	CAAT-box	CCAAT	773	819	common cis-acting element in promoter and enhancer regions
Erufi.03G0005530.t1	CAAT-box	CCAAT	832	878	common cis-acting element in promoter and enhancer regions
Erufi.03G0005530.t1	CAAT-box	CAAAT	1021	1067	common cis-acting element in promoter and enhancer regions
Erufi.03G0005530.t1	CAAT-box	CAAAT	1189	1235	common cis-acting element in promoter and enhancer regions
Erufi.03G0005530.t1	CAAT-box	CAAAT	1387	1433	common cis-acting element in promoter and enhancer regions
Erufi.03G0005530.t1	CAAT-box	CAAAT	1526	1572	common cis-acting element in promoter and enhancer regions
Erufi.03G0005530.t1	CAAT-box	CCAAT	1859	1905	common cis-acting element in promoter and enhancer regions
Erufi.03G0005530.t1	ARE	AAACCA	388	434	cis-acting regulatory element essential for the anaerobic induction
Erufi.03G0005530.t1	ARE	AAACCA	735	781	cis-acting regulatory element essential for the anaerobic induction
Erufi.03G0005530.t1	ARE	AAACCA	1806	1852	cis-acting regulatory element essential for the anaerobic induction
Erufi.03G0005530.t1	GT1-motif	GGTTAAT	932	978	light responsive element
Erufi.03G0005530.t1	GT1-motif	GGTTAA	933	979	light responsive element
Erufi.03G0005530.t1	G-box	CACGTC	1327	1373	cis-acting regulatory element involved in light responsiveness
Erufi.03G0005530.t1	circadian	CAAAGATATC	1480	1526	cis-acting regulatory element involved in circadian control
Erufi.03G0005530.t1	TCA-element	CCATCTTTTT	718	764	cis-acting element involved in salicylic acid responsiveness
Erufi.03G0008090.t1	Sp1	GGGCGG	760	806	light responsive element
Erufi.03G0008090.t1	Sp1	GGGCGG	768	814	light responsive element
Erufi.03G0008090.t1	Sp1	GGGCGG	772	818	light responsive element
Erufi.03G0008090.t1	Sp1	GGGCGG	792	838	light responsive element
Erufi.03G0008090.t1	Sp1	GGGCGG	851	897	light responsive element
Erufi.03G0008090.t1	MBS	CAACTG	1114	1160	MYB binding site involved in drought-inducibility
Erufi.03G0008090.t1	G-box	CACGAC	708	754	cis-acting regulatory element involved in light responsiveness
Erufi.03G0008090.t1	TCT-motif	TCTTAC	1098	1144	part of a light responsive element
Erufi.03G0008090.t1	TGACG-motif	TGACG	569	615	cis-acting regulatory element involved in the MeJA-responsiveness
Erufi.03G0008090.t1	TGACG-motif	TGACG	1415	1461	cis-acting regulatory element involved in the MeJA-responsiveness
Erufi.03G0008090.t1	ATCT-motif	AATCTAATCC	1233	1279	part of a conserved DNA module involved in light responsiveness
Erufi.03G0008090.t1	O2-site	GATGATGTGG	191	237	cis-acting regulatory element involved in zein metabolism regulation
Erufi.03G0008090.t1	CAAT-box	CAAAT	256	302	common cis-acting element in promoter and enhancer regions
Erufi.03G0008090.t1	CAAT-box	CCAAT	277	323	common cis-acting element in promoter and enhancer regions
Erufi.03G0008090.t1	CAAT-box	CCAAT	402	448	common cis-acting element in promoter and enhancer regions
Erufi.03G0008090.t1	CAAT-box	CCAAT	407	453	common cis-acting element in promoter and enhancer regions
Erufi.03G0008090.t1	CAAT-box	CCAAT	1001	1047	common cis-acting element in promoter and enhancer regions
Erufi.03G0008090.t1	CAAT-box	CCAAT	1009	1055	common cis-acting element in promoter and enhancer regions
Erufi.03G0008090.t1	CAAT-box	TGCCAAC	1062	1108	common cis-acting element in promoter and enhancer regions
Erufi.03G0008090.t1	CAAT-box	CAAAT	1143	1189	common cis-acting element in promoter and enhancer regions
Erufi.03G0008090.t1	CAAT-box	CAAAT	1157	1203	common cis-acting element in promoter and enhancer regions
Erufi.03G0008090.t1	CAAT-box	CAAAT	1184	1230	common cis-acting element in promoter and enhancer regions
Erufi.03G0008090.t1	CAAT-box	CAAAT	1203	1249	common cis-acting element in promoter and enhancer regions
Erufi.03G0008090.t1	CAAT-box	CCAAT	1250	1296	common cis-acting element in promoter and enhancer regions
Erufi.03G0008090.t1	CAAT-box	CCAAT	1737	1783	common cis-acting element in promoter and enhancer regions
Erufi.03G0008090.t1	CAAT-box	CAAAT	1763	1809	common cis-acting element in promoter and enhancer regions
Erufi.03G0008090.t1	CAAT-box	CCAAT	1801	1847	common cis-acting element in promoter and enhancer regions
Erufi.03G0008090.t1	CAAT-box	CCAAT	1821	1867	common cis-acting element in promoter and enhancer regions
Erufi.03G0008090.t1	GATA-motif	GATAGGA	966	1012	part of a light responsive element
Erufi.03G0008090.t1	CAT-box	GCCACT	1299	1345	cis-acting regulatory element related to meristem expression
Erufi.03G0008090.t1	GC-motif	CCCCCG	586	632	enhancer-like element involved in anoxic specific inducibility
Erufi.03G0008090.t1	CGTCA-motif	CGTCA	569	615	cis-acting regulatory element involved in the MeJA-responsiveness
Erufi.03G0008090.t1	CGTCA-motif	CGTCA	1415	1461	cis-acting regulatory element involved in the MeJA-responsiveness
Erufi.03G0022850.t1	CGTCA-motif	CGTCA	486	532	cis-acting regulatory element involved in the MeJA-responsiveness
Erufi.03G0022850.t1	CGTCA-motif	CGTCA	500	546	cis-acting regulatory element involved in the MeJA-responsiveness
Erufi.03G0022850.t1	CGTCA-motif	CGTCA	647	693	cis-acting regulatory element involved in the MeJA-responsiveness
Erufi.03G0022850.t1	CGTCA-motif	CGTCA	779	825	cis-acting regulatory element involved in the MeJA-responsiveness
Erufi.03G0022850.t1	CGTCA-motif	CGTCA	900	946	cis-acting regulatory element involved in the MeJA-responsiveness
Erufi.03G0022850.t1	GATA-motif	GATAGGA	1033	1079	part of a light responsive element
Erufi.03G0022850.t1	GC-motif	CCCCCG	75	121	enhancer-like element involved in anoxic specific inducibility
Erufi.03G0022850.t1	GC-motif	CCCCCG	170	216	enhancer-like element involved in anoxic specific inducibility
Erufi.03G0022850.t1	TCCC-motif	TCTCCCT	274	320	part of a light responsive element
Erufi.03G0022850.t1	ATCT-motif	AATCTAATCC	1656	1702	part of a conserved DNA module involved in light responsiveness
Erufi.03G0022850.t1	ARE	AAACCA	1394	1440	cis-acting regulatory element essential for the anaerobic induction
Erufi.03G0022850.t1	GT1-motif	GGTTAAT	1471	1517	light responsive element
Erufi.03G0022850.t1	GT1-motif	GGTTAA	1472	1518	light responsive element
Erufi.03G0022850.t1	CAAT-box	CAAAT	59	105	common cis-acting element in promoter and enhancer regions
Erufi.03G0022850.t1	CAAT-box	TGCCAAC	474	520	common cis-acting element in promoter and enhancer regions
Erufi.03G0022850.t1	CAAT-box	CCAAT	591	637	common cis-acting element in promoter and enhancer regions
Erufi.03G0022850.t1	CAAT-box	CCAAT	818	864	common cis-acting element in promoter and enhancer regions
Erufi.03G0022850.t1	CAAT-box	CCAAT	1484	1530	common cis-acting element in promoter and enhancer regions
Erufi.03G0022850.t1	CAAT-box	CAAAT	1840	1886	common cis-acting element in promoter and enhancer regions
Erufi.03G0022850.t1	CAAT-box	CAAAT	1894	1940	common cis-acting element in promoter and enhancer regions
Erufi.03G0022850.t1	ATC-motif	AGTAATCT	1653	1699	part of a conserved DNA module involved in light responsiveness
Erufi.03G0022850.t1	ATC-motif	AGTAATCT	1919	1965	part of a conserved DNA module involved in light responsiveness
Erufi.03G0022850.t1	TGACG-motif	TGACG	486	532	cis-acting regulatory element involved in the MeJA-responsiveness
Erufi.03G0022850.t1	TGACG-motif	TGACG	500	546	cis-acting regulatory element involved in the MeJA-responsiveness
Erufi.03G0022850.t1	TGACG-motif	TGACG	647	693	cis-acting regulatory element involved in the MeJA-responsiveness
Erufi.03G0022850.t1	TGACG-motif	TGACG	779	825	cis-acting regulatory element involved in the MeJA-responsiveness
Erufi.03G0022850.t1	TGACG-motif	TGACG	900	946	cis-acting regulatory element involved in the MeJA-responsiveness
Erufi.03G0022850.t1	TCT-motif	TCTTAC	287	333	part of a light responsive element
Erufi.03G0022850.t1	TCT-motif	TCTTAC	1502	1548	part of a light responsive element
Erufi.03G0022850.t1	LTR	CCGAAA	1023	1069	cis-acting element involved in low-temperature responsiveness
Erufi.03G0022850.t1	ABRE	ACGTG	546	592	cis-acting element involved in the abscisic acid responsiveness
Erufi.03G0022850.t1	Sp1	GGGCGG	72	118	light responsive element
Erufi.03G0022850.t1	Sp1	GGGCGG	323	369	light responsive element
Erufi.03G0022850.t1	G-Box	CACGTT	546	592	cis-acting regulatory element involved in light responsiveness
Erufi.03G0028260.t1	CGTCA-motif	CGTCA	351	397	cis-acting regulatory element involved in the MeJA-responsiveness
Erufi.03G0028260.t1	CGTCA-motif	CGTCA	495	541	cis-acting regulatory element involved in the MeJA-responsiveness
Erufi.03G0028260.t1	CGTCA-motif	CGTCA	562	608	cis-acting regulatory element involved in the MeJA-responsiveness
Erufi.03G0028260.t1	CGTCA-motif	CGTCA	1305	1351	cis-acting regulatory element involved in the MeJA-responsiveness
Erufi.03G0028260.t1	GC-motif	CCCCCG	1455	1501	enhancer-like element involved in anoxic specific inducibility
Erufi.03G0028260.t1	GC-motif	CCCCCG	1783	1829	enhancer-like element involved in anoxic specific inducibility
Erufi.03G0028260.t1	GC-motif	CCCCCG	1806	1852	enhancer-like element involved in anoxic specific inducibility
Erufi.03G0028260.t1	CAT-box	GCCACT	1560	1606	cis-acting regulatory element related to meristem expression
Erufi.03G0028260.t1	CAAT-box	CAAAT	212	258	common cis-acting element in promoter and enhancer regions
Erufi.03G0028260.t1	CAAT-box	CAAAT	330	376	common cis-acting element in promoter and enhancer regions
Erufi.03G0028260.t1	CAAT-box	CAAAT	1037	1083	common cis-acting element in promoter and enhancer regions
Erufi.03G0028260.t1	CAAT-box	CCAAT	1219	1265	common cis-acting element in promoter and enhancer regions
Erufi.03G0028260.t1	CAAT-box	CAAAT	1347	1393	common cis-acting element in promoter and enhancer regions
Erufi.03G0028260.t1	CAAT-box	CCAAT	1749	1795	common cis-acting element in promoter and enhancer regions
Erufi.03G0028260.t1	CAAT-box	CCAAT	1755	1801	common cis-acting element in promoter and enhancer regions
Erufi.03G0028260.t1	ARE	AAACCA	383	429	cis-acting regulatory element essential for the anaerobic induction
Erufi.03G0028260.t1	ARE	AAACCA	1221	1267	cis-acting regulatory element essential for the anaerobic induction
Erufi.03G0028260.t1	TCCC-motif	TCTCCCT	1163	1209	part of a light responsive element
Erufi.03G0028260.t1	G-box	CACGAC	85	131	cis-acting regulatory element involved in light responsiveness
Erufi.03G0028260.t1	G-box	CACGAC	894	940	cis-acting regulatory element involved in light responsiveness
Erufi.03G0028260.t1	G-box	TACGTG	1074	1120	cis-acting regulatory element involved in light responsiveness
Erufi.03G0028260.t1	G-box	CACGAC	1245	1291	cis-acting regulatory element involved in light responsiveness
Erufi.03G0028260.t1	G-box	GCCACGTGGA	1445	1491	cis-acting regulatory element involved in light responsiveness
Erufi.03G0028260.t1	G-box	CACGTG	1447	1493	cis-acting regulatory element involved in light responsiveness
Erufi.03G0028260.t1	TGACG-motif	TGACG	351	397	cis-acting regulatory element involved in the MeJA-responsiveness
Erufi.03G0028260.t1	TGACG-motif	TGACG	495	541	cis-acting regulatory element involved in the MeJA-responsiveness
Erufi.03G0028260.t1	TGACG-motif	TGACG	562	608	cis-acting regulatory element involved in the MeJA-responsiveness
Erufi.03G0028260.t1	TGACG-motif	TGACG	1305	1351	cis-acting regulatory element involved in the MeJA-responsiveness
Erufi.03G0028260.t1	TGA-element	AACGAC	1147	1193	auxin-responsive element
Erufi.03G0028260.t1	TGA-element	AACGAC	1291	1337	auxin-responsive element
Erufi.03G0028260.t1	TGA-element	AACGAC	1328	1374	auxin-responsive element
Erufi.03G0028260.t1	ABRE	ACGTG	1075	1121	cis-acting element involved in the abscisic acid responsiveness
Erufi.03G0028260.t1	ABRE	CACGTG	1447	1493	cis-acting element involved in the abscisic acid responsiveness
Erufi.03G0028260.t1	ABRE	ACGTG	1448	1494	cis-acting element involved in the abscisic acid responsiveness
Erufi.03G0028260.t1	LTR	CCGAAA	598	644	cis-acting element involved in low-temperature responsiveness
Erufi.03G0028260.t1	RY-element	CATGCATG	801	847	cis-acting regulatory element involved in seed-specific regulation
Erufi.03G0028260.t1	Box 4	ATTAAT	217	263	part of a conserved DNA module involved in light responsiveness
Erufi.03G0028260.t1	Box 4	ATTAAT	618	664	part of a conserved DNA module involved in light responsiveness
Erufi.03G0028260.t1	Sp1	GGGCGG	975	1021	light responsive element
Erufi.03G0028260.t1	Sp1	GGGCGG	1414	1460	light responsive element
Erufi.03G0028260.t1	Sp1	GGGCGG	1434	1480	light responsive element
Erufi.03G0028260.t1	Sp1	GGGCGG	1786	1832	light responsive element
Erufi.03G0028260.t1	GARE-motif	TCTGTTG	454	500	gibberellin-responsive element
Erufi.03G0028260.t1	G-Box	CACGTG	1447	1493	cis-acting regulatory element involved in light responsiveness
Erufi.03G0030920.t1	GT1-motif	GGTTAA	533	579	light responsive element
Erufi.03G0030920.t1	GT1-motif	GGTTAA	1143	1189	light responsive element
Erufi.03G0030920.t1	GT1-motif	GGTTAAT	1806	1852	light responsive element
Erufi.03G0030920.t1	GT1-motif	GGTTAA	1807	1853	light responsive element
Erufi.03G0030920.t1	GT1-motif	GGTTAA	1939	1985	light responsive element
Erufi.03G0030920.t1	ARE	AAACCA	13	59	cis-acting regulatory element essential for the anaerobic induction
Erufi.03G0030920.t1	ARE	AAACCA	171	217	cis-acting regulatory element essential for the anaerobic induction
Erufi.03G0030920.t1	ARE	AAACCA	503	549	cis-acting regulatory element essential for the anaerobic induction
Erufi.03G0030920.t1	ARE	AAACCA	513	559	cis-acting regulatory element essential for the anaerobic induction
Erufi.03G0030920.t1	ARE	AAACCA	1611	1657	cis-acting regulatory element essential for the anaerobic induction
Erufi.03G0030920.t1	CAAT-box	CAAAT	115	161	common cis-acting element in promoter and enhancer regions
Erufi.03G0030920.t1	CAAT-box	CAAAT	217	263	common cis-acting element in promoter and enhancer regions
Erufi.03G0030920.t1	CAAT-box	CAAAT	286	332	common cis-acting element in promoter and enhancer regions
Erufi.03G0030920.t1	CAAT-box	CAAAT	639	685	common cis-acting element in promoter and enhancer regions
Erufi.03G0030920.t1	CAAT-box	CAAAT	655	701	common cis-acting element in promoter and enhancer regions
Erufi.03G0030920.t1	CAAT-box	CAAAT	859	905	common cis-acting element in promoter and enhancer regions
Erufi.03G0030920.t1	CAAT-box	CAAAT	931	977	common cis-acting element in promoter and enhancer regions
Erufi.03G0030920.t1	CAAT-box	CCAAT	1020	1066	common cis-acting element in promoter and enhancer regions
Erufi.03G0030920.t1	CAAT-box	CAAAT	1064	1110	common cis-acting element in promoter and enhancer regions
Erufi.03G0030920.t1	CAAT-box	CAAAT	1074	1120	common cis-acting element in promoter and enhancer regions
Erufi.03G0030920.t1	CAAT-box	CAAAT	1150	1196	common cis-acting element in promoter and enhancer regions
Erufi.03G0030920.t1	CAAT-box	CAAAT	1208	1254	common cis-acting element in promoter and enhancer regions
Erufi.03G0030920.t1	CAAT-box	CCAAT	1407	1453	common cis-acting element in promoter and enhancer regions
Erufi.03G0030920.t1	CAAT-box	CCAAT	1420	1466	common cis-acting element in promoter and enhancer regions
Erufi.03G0030920.t1	CAAT-box	CAAAT	1771	1817	common cis-acting element in promoter and enhancer regions
Erufi.03G0030920.t1	CAAT-box	CAAAT	1858	1904	common cis-acting element in promoter and enhancer regions
Erufi.03G0030920.t1	TGA-element	AACGAC	1511	1557	auxin-responsive element
Erufi.03G0030920.t1	TGACG-motif	TGACG	1309	1355	cis-acting regulatory element involved in the MeJA-responsiveness
Erufi.03G0030920.t1	G-box	CACGAC	1000	1046	cis-acting regulatory element involved in light responsiveness
Erufi.03G0030920.t1	ATC-motif	AGTAATCT	1813	1859	part of a conserved DNA module involved in light responsiveness
Erufi.03G0030920.t1	CGTCA-motif	CGTCA	1309	1355	cis-acting regulatory element involved in the MeJA-responsiveness
Erufi.03G0030920.t1	Gap-box	CAAATGAA(A/G)A	115	161	part of a light responsive element
Erufi.03G0030920.t1	GATA-motif	AAGATAAGATT	1412	1458	part of a light responsive element
Erufi.03G0030920.t1	GATA-motif	AAGATAAGATT	1543	1589	part of a light responsive element
Erufi.03G0030920.t1	TC-rich repeats	ATTCTCTAAC	182	228	cis-acting element involved in defense and stress responsiveness
Erufi.03G0030920.t1	C-box	ACGAGCACCGCC	774	820	cis-acting regulatory element involved in light responsiveness
Erufi.03G0030920.t1	TATC-box	TATCCCA	1684	1730	cis-acting element involved in gibberellin-responsiveness
Erufi.03G0030920.t1	P-box	CCTTTTG	1968	2014	gibberellin-responsive element
Erufi.03G0030920.t1	LTR	CCGAAA	1448	1494	cis-acting element involved in low-temperature responsiveness
Erufi.03G0030920.t1	LTR	CCGAAA	1581	1627	cis-acting element involved in low-temperature responsiveness
Erufi.03G0030920.t1	LTR	CCGAAA	1847	1893	cis-acting element involved in low-temperature responsiveness
Erufi.03G0030920.t1	Box 4	ATTAAT	541	587	part of a conserved DNA module involved in light responsiveness
Erufi.03G0030920.t1	Box 4	ATTAAT	1113	1159	part of a conserved DNA module involved in light responsiveness
Erufi.03G0031220.t1	LTR	CCGAAA	896	942	cis-acting element involved in low-temperature responsiveness
Erufi.03G0031220.t1	ABRE	GCCGCGTGGC	26	72	cis-acting element involved in the abscisic acid responsiveness
Erufi.03G0031220.t1	ABRE	ACGTG	62	108	cis-acting element involved in the abscisic acid responsiveness
Erufi.03G0031220.t1	Sp1	GGGCGG	1951	1997	light responsive element
Erufi.03G0031220.t1	GT1-motif	GGTTAA	1148	1194	light responsive element
Erufi.03G0031220.t1	ARE	AAACCA	1380	1426	cis-acting regulatory element essential for the anaerobic induction
Erufi.03G0031220.t1	CAAT-box	CAAAT	149	195	common cis-acting element in promoter and enhancer regions
Erufi.03G0031220.t1	CAAT-box	CAAAT	205	251	common cis-acting element in promoter and enhancer regions
Erufi.03G0031220.t1	CAAT-box	CAAAT	268	314	common cis-acting element in promoter and enhancer regions
Erufi.03G0031220.t1	CAAT-box	CAAAT	313	359	common cis-acting element in promoter and enhancer regions
Erufi.03G0031220.t1	CAAT-box	CAAAT	376	422	common cis-acting element in promoter and enhancer regions
Erufi.03G0031220.t1	CAAT-box	CAAAT	531	577	common cis-acting element in promoter and enhancer regions
Erufi.03G0031220.t1	CAAT-box	CAAAT	619	665	common cis-acting element in promoter and enhancer regions
Erufi.03G0031220.t1	CAAT-box	CAAAT	967	1013	common cis-acting element in promoter and enhancer regions
Erufi.03G0031220.t1	CAAT-box	CAAAT	1032	1078	common cis-acting element in promoter and enhancer regions
Erufi.03G0031220.t1	CAAT-box	CAAAT	1093	1139	common cis-acting element in promoter and enhancer regions
Erufi.03G0031220.t1	CAAT-box	CAAAT	1377	1423	common cis-acting element in promoter and enhancer regions
Erufi.03G0031220.t1	CAAT-box	CCAAT	1518	1564	common cis-acting element in promoter and enhancer regions
Erufi.03G0031220.t1	CAAT-box	CCAAT	1608	1654	common cis-acting element in promoter and enhancer regions
Erufi.03G0031220.t1	CAAT-box	CAAAT	1783	1829	common cis-acting element in promoter and enhancer regions
Erufi.03G0031220.t1	TGA-element	AACGAC	750	796	auxin-responsive element
Erufi.03G0031220.t1	TCT-motif	TCTTAC	1177	1223	part of a light responsive element
Erufi.03G0031220.t1	TGACG-motif	TGACG	60	106	cis-acting regulatory element involved in the MeJA-responsiveness
Erufi.03G0031220.t1	TGACG-motif	TGACG	1534	1580	cis-acting regulatory element involved in the MeJA-responsiveness
Erufi.03G0031220.t1	G-box	CACGTC	61	107	cis-acting regulatory element involved in light responsiveness
Erufi.03G0031220.t1	CGTCA-motif	CGTCA	60	106	cis-acting regulatory element involved in the MeJA-responsiveness
Erufi.03G0031220.t1	CGTCA-motif	CGTCA	1534	1580	cis-acting regulatory element involved in the MeJA-responsiveness
Erufi.03G0031220.t1	CAT-box	GCCACT	1472	1518	cis-acting regulatory element related to meristem expression
Erufi.03G0031220.t1	CAT-box	GCCACT	1549	1595	cis-acting regulatory element related to meristem expression
Erufi.03G0031220.t1	GATA-motif	AAGGATAAGG	642	688	part of a light responsive element
Erufi.03G0031220.t1	GATA-motif	GATAGGA	1023	1069	part of a light responsive element
Erufi.03G0031220.t1	TC-rich repeats	ATTCTCTAAC	1274	1320	cis-acting element involved in defense and stress responsiveness
Erufi.03G0031400.t1	TCA-element	CCATCTTTTT	1799	1845	cis-acting element involved in salicylic acid responsiveness
Erufi.03G0031400.t1	GC-motif	CCCCCG	1429	1475	enhancer-like element involved in anoxic specific inducibility
Erufi.03G0031400.t1	CAT-box	GCCACT	1319	1365	cis-acting regulatory element related to meristem expression
Erufi.03G0031400.t1	CAT-box	GCCACT	1323	1369	cis-acting regulatory element related to meristem expression
Erufi.03G0031400.t1	CAT-box	GCCACT	1835	1881	cis-acting regulatory element related to meristem expression
Erufi.03G0031400.t1	CAT-box	GCCACT	1947	1993	cis-acting regulatory element related to meristem expression
Erufi.03G0031400.t1	CGTCA-motif	CGTCA	805	851	cis-acting regulatory element involved in the MeJA-responsiveness
Erufi.03G0031400.t1	CGTCA-motif	CGTCA	1698	1744	cis-acting regulatory element involved in the MeJA-responsiveness
Erufi.03G0031400.t1	TGACG-motif	TGACG	805	851	cis-acting regulatory element involved in the MeJA-responsiveness
Erufi.03G0031400.t1	TGACG-motif	TGACG	1698	1744	cis-acting regulatory element involved in the MeJA-responsiveness
Erufi.03G0031400.t1	G-box	TACGTG	187	233	cis-acting regulatory element involved in light responsiveness
Erufi.03G0031400.t1	G-box	CACGAC	619	665	cis-acting regulatory element involved in light responsiveness
Erufi.03G0031400.t1	G-box	CACGAC	1036	1082	cis-acting regulatory element involved in light responsiveness
Erufi.03G0031400.t1	G-box	CACGTC	1124	1170	cis-acting regulatory element involved in light responsiveness
Erufi.03G0031400.t1	G-box	CACGTG	1735	1781	cis-acting regulatory element involved in light responsiveness
Erufi.03G0031400.t1	I-box	GTATAAGGCC	375	421	part of a light responsive element
Erufi.03G0031400.t1	CAAT-box	CAAAT	69	115	common cis-acting element in promoter and enhancer regions
Erufi.03G0031400.t1	CAAT-box	CCAAT	182	228	common cis-acting element in promoter and enhancer regions
Erufi.03G0031400.t1	CAAT-box	CAAAT	235	281	common cis-acting element in promoter and enhancer regions
Erufi.03G0031400.t1	CAAT-box	CAAAT	482	528	common cis-acting element in promoter and enhancer regions
Erufi.03G0031400.t1	CAAT-box	CCAAT	503	549	common cis-acting element in promoter and enhancer regions
Erufi.03G0031400.t1	CAAT-box	CAAAT	754	800	common cis-acting element in promoter and enhancer regions
Erufi.03G0031400.t1	CAAT-box	CAAAT	903	949	common cis-acting element in promoter and enhancer regions
Erufi.03G0031400.t1	CAAT-box	CAAAT	1156	1202	common cis-acting element in promoter and enhancer regions
Erufi.03G0031400.t1	CAAT-box	CAAAT	1909	1955	common cis-acting element in promoter and enhancer regions
Erufi.03G0031400.t1	CAAT-box	CAAAT	1969	2015	common cis-acting element in promoter and enhancer regions
Erufi.03G0031400.t1	GT1-motif	GGTTAA	23	69	light responsive element
Erufi.03G0031400.t1	GT1-motif	GTGTGTGAA	1241	1287	light responsive element
Erufi.03G0031400.t1	ARE	AAACCA	212	258	cis-acting regulatory element essential for the anaerobic induction
Erufi.03G0031400.t1	ARE	AAACCA	623	669	cis-acting regulatory element essential for the anaerobic induction
Erufi.03G0031400.t1	ARE	AAACCA	1305	1351	cis-acting regulatory element essential for the anaerobic induction
Erufi.03G0031400.t1	ARE	AAACCA	1436	1482	cis-acting regulatory element essential for the anaerobic induction
Erufi.03G0031400.t1	Box 4	ATTAAT	743	789	part of a conserved DNA module involved in light responsiveness
Erufi.03G0031400.t1	ABRE	ACGTG	187	233	cis-acting element involved in the abscisic acid responsiveness
Erufi.03G0031400.t1	ABRE	ACGTG	1076	1122	cis-acting element involved in the abscisic acid responsiveness
Erufi.03G0031400.t1	ABRE	ACGTG	1124	1170	cis-acting element involved in the abscisic acid responsiveness
Erufi.03G0031400.t1	ABRE	CACGTG	1735	1781	cis-acting element involved in the abscisic acid responsiveness
Erufi.03G0031400.t1	ABRE	ACGTG	1736	1782	cis-acting element involved in the abscisic acid responsiveness
Erufi.03G0031400.t1	G-Box	CACGTT	1075	1121	cis-acting regulatory element involved in light responsiveness
Erufi.03G0031400.t1	G-Box	CACGTG	1735	1781	cis-acting regulatory element involved in light responsiveness
Erufi.03G0034360.t1	TGACG-motif	TGACG	951	997	cis-acting regulatory element involved in the MeJA-responsiveness
Erufi.03G0034360.t1	TGACG-motif	TGACG	1101	1147	cis-acting regulatory element involved in the MeJA-responsiveness
Erufi.03G0034360.t1	TGACG-motif	TGACG	1243	1289	cis-acting regulatory element involved in the MeJA-responsiveness
Erufi.03G0034360.t1	TGACG-motif	TGACG	1438	1484	cis-acting regulatory element involved in the MeJA-responsiveness
Erufi.03G0034360.t1	G-box	TACGTG	910	956	cis-acting regulatory element involved in light responsiveness
Erufi.03G0034360.t1	G-box	CACGTG	1424	1470	cis-acting regulatory element involved in light responsiveness
Erufi.03G0034360.t1	I-box	cCATATCCAAT	511	557	part of a light responsive element
Erufi.03G0034360.t1	CAAT-box	CAAAT	162	208	common cis-acting element in promoter and enhancer regions
Erufi.03G0034360.t1	CAAT-box	CCAAT	385	431	common cis-acting element in promoter and enhancer regions
Erufi.03G0034360.t1	CAAT-box	CCAAT	511	557	common cis-acting element in promoter and enhancer regions
Erufi.03G0034360.t1	CAAT-box	CAAAT	661	707	common cis-acting element in promoter and enhancer regions
Erufi.03G0034360.t1	CAAT-box	CCAAT	801	847	common cis-acting element in promoter and enhancer regions
Erufi.03G0034360.t1	CAAT-box	CAAAT	967	1013	common cis-acting element in promoter and enhancer regions
Erufi.03G0034360.t1	CAAT-box	CAAAT	1256	1302	common cis-acting element in promoter and enhancer regions
Erufi.03G0034360.t1	ARE	AAACCA	130	176	cis-acting regulatory element essential for the anaerobic induction
Erufi.03G0034360.t1	ARE	AAACCA	489	535	cis-acting regulatory element essential for the anaerobic induction
Erufi.03G0034360.t1	ARE	AAACCA	564	610	cis-acting regulatory element essential for the anaerobic induction
Erufi.03G0034360.t1	TC-rich repeats	GTTTTCTTAC	132	178	cis-acting element involved in defense and stress responsiveness
Erufi.03G0034360.t1	TC-rich repeats	GTTTTCTTAC	1156	1202	cis-acting element involved in defense and stress responsiveness
Erufi.03G0034360.t1	TATC-box	TATCCCA	719	765	cis-acting element involved in gibberellin-responsiveness
Erufi.03G0034360.t1	CCAAT-box	CAACGG	697	743	MYBHv1 binding site
Erufi.03G0034360.t1	CGTCA-motif	CGTCA	951	997	cis-acting regulatory element involved in the MeJA-responsiveness
Erufi.03G0034360.t1	CGTCA-motif	CGTCA	1101	1147	cis-acting regulatory element involved in the MeJA-responsiveness
Erufi.03G0034360.t1	CGTCA-motif	CGTCA	1243	1289	cis-acting regulatory element involved in the MeJA-responsiveness
Erufi.03G0034360.t1	CGTCA-motif	CGTCA	1438	1484	cis-acting regulatory element involved in the MeJA-responsiveness
Erufi.03G0034360.t1	GARE-motif	TCTGTTG	1273	1319	gibberellin-responsive element
Erufi.03G0034360.t1	GARE-motif	TCTGTTG	1281	1327	gibberellin-responsive element
Erufi.03G0034360.t1	G-Box	CACGTT	625	671	cis-acting regulatory element involved in light responsiveness
Erufi.03G0034360.t1	G-Box	CACGTG	1424	1470	cis-acting regulatory element involved in light responsiveness
Erufi.03G0034360.t1	AAAC-motif	CAATCAAAACCT	318	364	light responsive element
Erufi.03G0034360.t1	MRE	AACCTAA	325	371	MYB binding site involved in light responsiveness
Erufi.03G0034360.t1	Box 4	ATTAAT	1721	1767	part of a conserved DNA module involved in light responsiveness
Erufi.03G0034360.t1	MBS	CAACTG	1634	1680	MYB binding site involved in drought-inducibility
Erufi.03G0034360.t1	Sp1	GGGCGG	403	449	light responsive element
Erufi.03G0034360.t1	ABRE	ACGTG	625	671	cis-acting element involved in the abscisic acid responsiveness
Erufi.03G0034360.t1	ABRE	ACGTG	911	957	cis-acting element involved in the abscisic acid responsiveness
Erufi.03G0034360.t1	ABRE	AACCCGG	1128	1174	cis-acting element involved in the abscisic acid responsiveness
Erufi.03G0034360.t1	ABRE	CACGTG	1424	1470	cis-acting element involved in the abscisic acid responsiveness
Erufi.03G0034360.t1	ABRE	ACGTG	1425	1471	cis-acting element involved in the abscisic acid responsiveness
Erufi.03G0034380.t1	I-box	GTATAAGGCC	435	481	part of a light responsive element
Erufi.03G0034380.t1	TGACG-motif	TGACG	246	292	cis-acting regulatory element involved in the MeJA-responsiveness
Erufi.03G0034380.t1	TGACG-motif	TGACG	1222	1268	cis-acting regulatory element involved in the MeJA-responsiveness
Erufi.03G0034380.t1	G-box	CACGTC	249	295	cis-acting regulatory element involved in light responsiveness
Erufi.03G0034380.t1	G-box	TAAACGTG	428	474	cis-acting regulatory element involved in light responsiveness
Erufi.03G0034380.t1	G-box	CACGTC	1675	1721	cis-acting regulatory element involved in light responsiveness
Erufi.03G0034380.t1	ATCT-motif	AATCTAATCC	1227	1273	part of a conserved DNA module involved in light responsiveness
Erufi.03G0034380.t1	TCCC-motif	TCTCCCT	57	103	part of a light responsive element
Erufi.03G0034380.t1	TCCC-motif	TCTCCCT	564	610	part of a light responsive element
Erufi.03G0034380.t1	TCCC-motif	TCTCCCT	1385	1431	part of a light responsive element
Erufi.03G0034380.t1	TCCC-motif	TCTCCCT	1588	1634	part of a light responsive element
Erufi.03G0034380.t1	GT1-motif	GGTTAA	375	421	light responsive element
Erufi.03G0034380.t1	ARE	AAACCA	606	652	cis-acting regulatory element essential for the anaerobic induction
Erufi.03G0034380.t1	ARE	AAACCA	640	686	cis-acting regulatory element essential for the anaerobic induction
Erufi.03G0034380.t1	CAAT-box	CAAAT	3	49	common cis-acting element in promoter and enhancer regions
Erufi.03G0034380.t1	CAAT-box	CCAAT	93	139	common cis-acting element in promoter and enhancer regions
Erufi.03G0034380.t1	CAAT-box	CCAAT	107	153	common cis-acting element in promoter and enhancer regions
Erufi.03G0034380.t1	CAAT-box	CCAAT	419	465	common cis-acting element in promoter and enhancer regions
Erufi.03G0034380.t1	CAAT-box	CAAAT	818	864	common cis-acting element in promoter and enhancer regions
Erufi.03G0034380.t1	CAAT-box	CAAAT	966	1012	common cis-acting element in promoter and enhancer regions
Erufi.03G0034380.t1	CAAT-box	CCAAT	1495	1541	common cis-acting element in promoter and enhancer regions
Erufi.03G0034380.t1	CAT-box	GCCACT	1974	2020	cis-acting regulatory element related to meristem expression
Erufi.03G0034380.t1	GATA-motif	AAGGATAAGG	771	817	part of a light responsive element
Erufi.03G0034380.t1	GATA-motif	GATAGGG	837	883	part of a light responsive element
Erufi.03G0034380.t1	GATA-motif	GATAGGA	1289	1335	part of a light responsive element
Erufi.03G0034380.t1	CGTCA-motif	CGTCA	246	292	cis-acting regulatory element involved in the MeJA-responsiveness
Erufi.03G0034380.t1	CGTCA-motif	CGTCA	1222	1268	cis-acting regulatory element involved in the MeJA-responsiveness
Erufi.03G0034380.t1	G-Box	CACGTT	47	93	cis-acting regulatory element involved in light responsiveness
Erufi.03G0034380.t1	G-Box	CACGTT	430	476	cis-acting regulatory element involved in light responsiveness
Erufi.03G0034380.t1	Sp1	GGGCGG	1489	1535	light responsive element
Erufi.03G0034380.t1	Box 4	ATTAAT	934	980	part of a conserved DNA module involved in light responsiveness
Erufi.03G0034380.t1	RY-element	CATGCATG	659	705	cis-acting regulatory element involved in seed-specific regulation
Erufi.03G0034380.t1	RY-element	CATGCATG	1189	1235	cis-acting regulatory element involved in seed-specific regulation
Erufi.03G0034380.t1	RY-element	CATGCATG	1282	1328	cis-acting regulatory element involved in seed-specific regulation
Erufi.03G0034380.t1	AE-box	AGAAACAA	570	616	part of a module for light response
Erufi.03G0034380.t1	AE-box	AGAAACAA	1792	1838	part of a module for light response
Erufi.03G0034380.t1	P-box	CCTTTTG	1447	1493	gibberellin-responsive element
Erufi.03G0034380.t1	LAMP-element	CTTTATCA	579	625	part of a light responsive element
Erufi.03G0034380.t1	ABRE	CGCACGTGTC	45	91	cis-acting element involved in the abscisic acid responsiveness
Erufi.03G0034380.t1	ABRE	ACGTG	48	94	cis-acting element involved in the abscisic acid responsiveness
Erufi.03G0034380.t1	ABRE	ACGTG	249	295	cis-acting element involved in the abscisic acid responsiveness
Erufi.03G0034380.t1	ABRE	ACGTG	431	477	cis-acting element involved in the abscisic acid responsiveness
Erufi.03G0034380.t1	ABRE	ACGTG	1676	1722	cis-acting element involved in the abscisic acid responsiveness
Erufi.03G0034850.t1	G-Box	CACGTG	406	452	cis-acting regulatory element involved in light responsiveness
Erufi.03G0034850.t1	G-Box	CACGTT	1758	1804	cis-acting regulatory element involved in light responsiveness
Erufi.03G0034850.t1	Sp1	GGGCGG	1572	1618	light responsive element
Erufi.03G0034850.t1	Sp1	GGGCGG	1939	1985	light responsive element
Erufi.03G0034850.t1	MBS	CAACTG	1069	1115	MYB binding site involved in drought-inducibility
Erufi.03G0034850.t1	MBS	CAACTG	1820	1866	MYB binding site involved in drought-inducibility
Erufi.03G0034850.t1	ABRE	CGTACGTGCA	404	450	cis-acting element involved in the abscisic acid responsiveness
Erufi.03G0034850.t1	ABRE	CACGTG	406	452	cis-acting element involved in the abscisic acid responsiveness
Erufi.03G0034850.t1	ABRE	ACGTG	407	453	cis-acting element involved in the abscisic acid responsiveness
Erufi.03G0034850.t1	ABRE	GCCGCGTGGC	1175	1221	cis-acting element involved in the abscisic acid responsiveness
Erufi.03G0034850.t1	ABRE	ACGTG	1758	1804	cis-acting element involved in the abscisic acid responsiveness
Erufi.03G0034850.t1	TGA-element	AACGAC	1830	1876	auxin-responsive element
Erufi.03G0034850.t1	TGA-element	AACGAC	1920	1966	auxin-responsive element
Erufi.03G0034850.t1	G-box	CACGTG	406	452	cis-acting regulatory element involved in light responsiveness
Erufi.03G0034850.t1	G-box	CACGAC	505	551	cis-acting regulatory element involved in light responsiveness
Erufi.03G0034850.t1	G-box	CACGAC	510	556	cis-acting regulatory element involved in light responsiveness
Erufi.03G0034850.t1	G-box	GCCACGTGGA	1175	1221	cis-acting regulatory element involved in light responsiveness
Erufi.03G0034850.t1	G-box	CACGAC	1292	1338	cis-acting regulatory element involved in light responsiveness
Erufi.03G0034850.t1	G-box	CACGAC	1298	1344	cis-acting regulatory element involved in light responsiveness
Erufi.03G0034850.t1	G-box	CACGAC	1739	1785	cis-acting regulatory element involved in light responsiveness
Erufi.03G0034850.t1	CAAT-box	CAAAT	1	47	common cis-acting element in promoter and enhancer regions
Erufi.03G0034850.t1	CAAT-box	CAAAT	207	253	common cis-acting element in promoter and enhancer regions
Erufi.03G0034850.t1	CAAT-box	CAAAT	739	785	common cis-acting element in promoter and enhancer regions
Erufi.03G0034850.t1	CAAT-box	CAAAT	890	936	common cis-acting element in promoter and enhancer regions
Erufi.03G0034850.t1	CAAT-box	CAAAT	912	958	common cis-acting element in promoter and enhancer regions
Erufi.03G0034850.t1	CAAT-box	CAAAT	1646	1692	common cis-acting element in promoter and enhancer regions
Erufi.03G0034850.t1	O2-site	GATGACATGG	1122	1168	cis-acting regulatory element involved in zein metabolism regulation
Erufi.03G0034850.t1	CAT-box	GCCACT	1597	1643	cis-acting regulatory element related to meristem expression
Erufi.03G0034850.t1	GC-motif	CCCCCG	1624	1670	enhancer-like element involved in anoxic specific inducibility
Erufi.03G0034850.t1	GC-motif	CCCCCG	1965	2011	enhancer-like element involved in anoxic specific inducibility
Erufi.04G0000320.t1	GARE-motif	TCTGTTG	1731	1777	gibberellin-responsive element
Erufi.04G0000320.t1	P-box	CCTTTTG	504	550	gibberellin-responsive element
Erufi.04G0000320.t1	ABRE	ACGTG	1204	1250	cis-acting element involved in the abscisic acid responsiveness
Erufi.04G0000320.t1	ABRE	ACGTG	1831	1877	cis-acting element involved in the abscisic acid responsiveness
Erufi.04G0000320.t1	GA-motif	ATAGATAA	224	270	part of a light responsive element
Erufi.04G0000320.t1	MBS	CAACTG	525	571	MYB binding site involved in drought-inducibility
Erufi.04G0000320.t1	Sp1	GGGCGG	1909	1955	light responsive element
Erufi.04G0000320.t1	Box 4	ATTAAT	1420	1466	part of a conserved DNA module involved in light responsiveness
Erufi.04G0000320.t1	ARE	AAACCA	1148	1194	cis-acting regulatory element essential for the anaerobic induction
Erufi.04G0000320.t1	ARE	AAACCA	1465	1511	cis-acting regulatory element essential for the anaerobic induction
Erufi.04G0000320.t1	CAAT-box	CAAAT	293	339	common cis-acting element in promoter and enhancer regions
Erufi.04G0000320.t1	CAAT-box	CAAAT	666	712	common cis-acting element in promoter and enhancer regions
Erufi.04G0000320.t1	CAAT-box	CAAAT	857	903	common cis-acting element in promoter and enhancer regions
Erufi.04G0000320.t1	CAAT-box	CAAAT	860	906	common cis-acting element in promoter and enhancer regions
Erufi.04G0000320.t1	CAAT-box	CAAAT	1005	1051	common cis-acting element in promoter and enhancer regions
Erufi.04G0000320.t1	CAAT-box	CCAAT	1211	1257	common cis-acting element in promoter and enhancer regions
Erufi.04G0000320.t1	CAAT-box	CAAAT	1220	1266	common cis-acting element in promoter and enhancer regions
Erufi.04G0000320.t1	CAAT-box	CAAAT	1235	1281	common cis-acting element in promoter and enhancer regions
Erufi.04G0000320.t1	CAAT-box	CAAAT	1340	1386	common cis-acting element in promoter and enhancer regions
Erufi.04G0000320.t1	CAAT-box	CAAAT	1347	1393	common cis-acting element in promoter and enhancer regions
Erufi.04G0000320.t1	CAAT-box	CAAAT	1354	1400	common cis-acting element in promoter and enhancer regions
Erufi.04G0000320.t1	CAAT-box	TGCCAAC	1434	1480	common cis-acting element in promoter and enhancer regions
Erufi.04G0000320.t1	CAAT-box	CCAAT	1529	1575	common cis-acting element in promoter and enhancer regions
Erufi.04G0000320.t1	CAAT-box	CAAAT	1659	1705	common cis-acting element in promoter and enhancer regions
Erufi.04G0000320.t1	CAAT-box	CAAAT	1742	1788	common cis-acting element in promoter and enhancer regions
Erufi.04G0000320.t1	circadian	CAAAGATATC	948	994	cis-acting regulatory element involved in circadian control
Erufi.04G0000320.t1	ACE	GACACGTATG	1829	1875	cis-acting element involved in light responsiveness
Erufi.04G0000320.t1	G-box	CACGTC	1203	1249	cis-acting regulatory element involved in light responsiveness
Erufi.04G0000320.t1	G-box	TACGTG	1831	1877	cis-acting regulatory element involved in light responsiveness
Erufi.04G0000320.t1	TGACG-motif	TGACG	712	758	cis-acting regulatory element involved in the MeJA-responsiveness
Erufi.04G0000320.t1	TGACG-motif	TGACG	1202	1248	cis-acting regulatory element involved in the MeJA-responsiveness
Erufi.04G0000320.t1	CGTCA-motif	CGTCA	712	758	cis-acting regulatory element involved in the MeJA-responsiveness
Erufi.04G0000320.t1	CGTCA-motif	CGTCA	1202	1248	cis-acting regulatory element involved in the MeJA-responsiveness
Erufi.04G0003420.t1	TCA-element	TCAGAAGAGG	1293	1339	cis-acting element involved in salicylic acid responsiveness
Erufi.04G0003420.t1	GC-motif	CCCCCG	1472	1518	enhancer-like element involved in anoxic specific inducibility
Erufi.04G0003420.t1	CGTCA-motif	CGTCA	991	1037	cis-acting regulatory element involved in the MeJA-responsiveness
Erufi.04G0003420.t1	CGTCA-motif	CGTCA	1042	1088	cis-acting regulatory element involved in the MeJA-responsiveness
Erufi.04G0003420.t1	CGTCA-motif	CGTCA	1906	1952	cis-acting regulatory element involved in the MeJA-responsiveness
Erufi.04G0003420.t1	TGA-element	AACGAC	1533	1579	auxin-responsive element
Erufi.04G0003420.t1	TGACG-motif	TGACG	991	1037	cis-acting regulatory element involved in the MeJA-responsiveness
Erufi.04G0003420.t1	TGACG-motif	TGACG	1042	1088	cis-acting regulatory element involved in the MeJA-responsiveness
Erufi.04G0003420.t1	TGACG-motif	TGACG	1906	1952	cis-acting regulatory element involved in the MeJA-responsiveness
Erufi.04G0003420.t1	G-box	CACGTC	1379	1425	cis-acting regulatory element involved in light responsiveness
Erufi.04G0003420.t1	G-box	TACGTG	1458	1504	cis-acting regulatory element involved in light responsiveness
Erufi.04G0003420.t1	CAAT-box	CAAAT	75	121	common cis-acting element in promoter and enhancer regions
Erufi.04G0003420.t1	CAAT-box	CAAAT	192	238	common cis-acting element in promoter and enhancer regions
Erufi.04G0003420.t1	CAAT-box	CCAAT	230	276	common cis-acting element in promoter and enhancer regions
Erufi.04G0003420.t1	CAAT-box	CAAAT	553	599	common cis-acting element in promoter and enhancer regions
Erufi.04G0003420.t1	CAAT-box	CAAAT	668	714	common cis-acting element in promoter and enhancer regions
Erufi.04G0003420.t1	CAAT-box	CCAAT	729	775	common cis-acting element in promoter and enhancer regions
Erufi.04G0003420.t1	CAAT-box	CAAAT	988	1034	common cis-acting element in promoter and enhancer regions
Erufi.04G0003420.t1	CAAT-box	CCAAT	1139	1185	common cis-acting element in promoter and enhancer regions
Erufi.04G0003420.t1	CAAT-box	CCAAT	1193	1239	common cis-acting element in promoter and enhancer regions
Erufi.04G0003420.t1	CAAT-box	CAAAT	1551	1597	common cis-acting element in promoter and enhancer regions
Erufi.04G0003420.t1	CAAT-box	CAAAT	1600	1646	common cis-acting element in promoter and enhancer regions
Erufi.04G0003420.t1	CAAT-box	CCAAT	1940	1986	common cis-acting element in promoter and enhancer regions
Erufi.04G0003420.t1	CAAT-box	CCAAT	1953	1999	common cis-acting element in promoter and enhancer regions
Erufi.04G0003420.t1	MBS	CAACTG	390	436	MYB binding site involved in drought-inducibility
Erufi.04G0003420.t1	Box 4	ATTAAT	23	69	part of a conserved DNA module involved in light responsiveness
Erufi.04G0003420.t1	Box 4	ATTAAT	129	175	part of a conserved DNA module involved in light responsiveness
Erufi.04G0003420.t1	LTR	CCGAAA	534	580	cis-acting element involved in low-temperature responsiveness
Erufi.04G0003420.t1	P-box	CCTTTTG	499	545	gibberellin-responsive element
Erufi.04G0003420.t1	AuxRR-core	GGTCCAT	719	765	cis-acting regulatory element involved in auxin responsiveness
Erufi.04G0003420.t1	AE-box	AGAAACAA	1862	1908	part of a module for light response
Erufi.04G0003420.t1	ABRE	TACGGTC	1256	1302	cis-acting element involved in the abscisic acid responsiveness
Erufi.04G0003420.t1	ABRE	ACGTG	1380	1426	cis-acting element involved in the abscisic acid responsiveness
Erufi.04G0003420.t1	ABRE	ACGTG	1459	1505	cis-acting element involved in the abscisic acid responsiveness
Erufi.04G0006510.t1	LAMP-element	CTTTATCA	179	225	part of a light responsive element
Erufi.04G0006510.t1	ABRE	ACGTG	432	478	cis-acting element involved in the abscisic acid responsiveness
Erufi.04G0006510.t1	ABRE	ACGTG	1293	1339	cis-acting element involved in the abscisic acid responsiveness
Erufi.04G0006510.t1	AE-box	AGAAACTT	304	350	part of a module for light response
Erufi.04G0006510.t1	AE-box	AGAAACAA	705	751	part of a module for light response
Erufi.04G0006510.t1	LTR	CCGAAA	447	493	cis-acting element involved in low-temperature responsiveness
Erufi.04G0006510.t1	LTR	CCGAAA	462	508	cis-acting element involved in low-temperature responsiveness
Erufi.04G0006510.t1	Sp1	GGGCGG	1822	1868	light responsive element
Erufi.04G0006510.t1	GARE-motif	TCTGTTG	1355	1401	gibberellin-responsive element
Erufi.04G0006510.t1	CGTCA-motif	CGTCA	1291	1337	cis-acting regulatory element involved in the MeJA-responsiveness
Erufi.04G0006510.t1	CGTCA-motif	CGTCA	1558	1604	cis-acting regulatory element involved in the MeJA-responsiveness
Erufi.04G0006510.t1	CGTCA-motif	CGTCA	1649	1695	cis-acting regulatory element involved in the MeJA-responsiveness
Erufi.04G0006510.t1	TCA-element	CCATCTTTTT	112	158	cis-acting element involved in salicylic acid responsiveness
Erufi.04G0006510.t1	CCAAT-box	CAACGG	1741	1787	MYBHv1 binding site
Erufi.04G0006510.t1	CAT-box	GCCACT	1670	1716	cis-acting regulatory element related to meristem expression
Erufi.04G0006510.t1	CAAT-box	CAAAT	101	147	common cis-acting element in promoter and enhancer regions
Erufi.04G0006510.t1	CAAT-box	CAAAT	160	206	common cis-acting element in promoter and enhancer regions
Erufi.04G0006510.t1	CAAT-box	CAAAT	261	307	common cis-acting element in promoter and enhancer regions
Erufi.04G0006510.t1	CAAT-box	CCAAT	336	382	common cis-acting element in promoter and enhancer regions
Erufi.04G0006510.t1	CAAT-box	CAAAT	710	756	common cis-acting element in promoter and enhancer regions
Erufi.04G0006510.t1	CAAT-box	CAAAT	840	886	common cis-acting element in promoter and enhancer regions
Erufi.04G0006510.t1	CAAT-box	CAAAT	1004	1050	common cis-acting element in promoter and enhancer regions
Erufi.04G0006510.t1	CAAT-box	CAAAT	1208	1254	common cis-acting element in promoter and enhancer regions
Erufi.04G0006510.t1	CAAT-box	CAAAT	1270	1316	common cis-acting element in promoter and enhancer regions
Erufi.04G0006510.t1	CAAT-box	CAAAT	1396	1442	common cis-acting element in promoter and enhancer regions
Erufi.04G0006510.t1	GT1-motif	GGTTAA	328	374	light responsive element
Erufi.04G0006510.t1	3-AF1 binding site	TAAGAGAGGAA	1313	1359	light responsive element
Erufi.04G0006510.t1	ARE	AAACCA	126	172	cis-acting regulatory element essential for the anaerobic induction
Erufi.04G0006510.t1	ARE	AAACCA	1230	1276	cis-acting regulatory element essential for the anaerobic induction
Erufi.04G0006510.t1	ARE	AAACCA	1257	1303	cis-acting regulatory element essential for the anaerobic induction
Erufi.04G0006510.t1	TGACG-motif	TGACG	1291	1337	cis-acting regulatory element involved in the MeJA-responsiveness
Erufi.04G0006510.t1	TGACG-motif	TGACG	1558	1604	cis-acting regulatory element involved in the MeJA-responsiveness
Erufi.04G0006510.t1	TGACG-motif	TGACG	1649	1695	cis-acting regulatory element involved in the MeJA-responsiveness
Erufi.04G0006510.t1	G-box	CACGTC	432	478	cis-acting regulatory element involved in light responsiveness
Erufi.04G0006510.t1	G-box	CACGAC	746	792	cis-acting regulatory element involved in light responsiveness
Erufi.04G0006510.t1	G-box	CACGTC	1292	1338	cis-acting regulatory element involved in light responsiveness
Erufi.04G0007910.t1	LTR	CCGAAA	1485	1531	cis-acting element involved in low-temperature responsiveness
Erufi.04G0007910.t1	TGA-element	AACGAC	1520	1566	auxin-responsive element
Erufi.04G0007910.t1	ATCT-motif	AATCTAATCC	435	481	part of a conserved DNA module involved in light responsiveness
Erufi.04G0007910.t1	GT1-motif	GGTTAAT	1202	1248	light responsive element
Erufi.04G0007910.t1	GT1-motif	GGTTAA	1203	1249	light responsive element
Erufi.04G0007910.t1	ARE	AAACCA	1006	1052	cis-acting regulatory element essential for the anaerobic induction
Erufi.04G0007910.t1	ARE	AAACCA	1601	1647	cis-acting regulatory element essential for the anaerobic induction
Erufi.04G0007910.t1	TCA-element	TCAGAAGAGG	1684	1730	cis-acting element involved in salicylic acid responsiveness
Erufi.04G0007910.t1	chs-Unit 1 m1	ACCTAACCCGC	1235	1281	part of a light responsive element
Erufi.04G0007910.t1	G-Box	CACGTT	1181	1227	cis-acting regulatory element involved in light responsiveness
Erufi.04G0007910.t1	MRE	AACCTAA	1234	1280	MYB binding site involved in light responsiveness
Erufi.04G0007910.t1	Box 4	ATTAAT	181	227	part of a conserved DNA module involved in light responsiveness
Erufi.04G0007910.t1	Box 4	ATTAAT	1352	1398	part of a conserved DNA module involved in light responsiveness
Erufi.04G0007910.t1	RY-element	CATGCATG	1913	1959	cis-acting regulatory element involved in seed-specific regulation
Erufi.04G0007910.t1	MBS	CAACTG	1333	1379	MYB binding site involved in drought-inducibility
Erufi.04G0007910.t1	MBS	CAACTG	1820	1866	MYB binding site involved in drought-inducibility
Erufi.04G0007910.t1	LAMP-element	CCTTATCCA	1957	2003	part of a light responsive element
Erufi.04G0007910.t1	ABRE	ACGTG	1181	1227	cis-acting element involved in the abscisic acid responsiveness
Erufi.04G0007910.t1	TCT-motif	TCTTAC	735	781	part of a light responsive element
Erufi.04G0007910.t1	I-box	gGATAAGGTG	1955	2001	part of a light responsive element
Erufi.04G0007910.t1	CAAT-box	CCAAT	12	58	common cis-acting element in promoter and enhancer regions
Erufi.04G0007910.t1	CAAT-box	CAAAT	44	90	common cis-acting element in promoter and enhancer regions
Erufi.04G0007910.t1	CAAT-box	CAAAT	98	144	common cis-acting element in promoter and enhancer regions
Erufi.04G0007910.t1	CAAT-box	CAAAT	150	196	common cis-acting element in promoter and enhancer regions
Erufi.04G0007910.t1	CAAT-box	CAAAT	178	224	common cis-acting element in promoter and enhancer regions
Erufi.04G0007910.t1	CAAT-box	CAAAT	185	231	common cis-acting element in promoter and enhancer regions
Erufi.04G0007910.t1	CAAT-box	CAAAT	219	265	common cis-acting element in promoter and enhancer regions
Erufi.04G0007910.t1	CAAT-box	CAAAT	226	272	common cis-acting element in promoter and enhancer regions
Erufi.04G0007910.t1	CAAT-box	CAAAT	235	281	common cis-acting element in promoter and enhancer regions
Erufi.04G0007910.t1	CAAT-box	CAAAT	299	345	common cis-acting element in promoter and enhancer regions
Erufi.04G0007910.t1	CAAT-box	CAAAT	431	477	common cis-acting element in promoter and enhancer regions
Erufi.04G0007910.t1	CAAT-box	CAAAT	486	532	common cis-acting element in promoter and enhancer regions
Erufi.04G0007910.t1	CAAT-box	CCAAT	514	560	common cis-acting element in promoter and enhancer regions
Erufi.04G0007910.t1	CAAT-box	CAAAT	579	625	common cis-acting element in promoter and enhancer regions
Erufi.04G0007910.t1	CAAT-box	CCAAT	587	633	common cis-acting element in promoter and enhancer regions
Erufi.04G0007910.t1	CAAT-box	CCAAT	648	694	common cis-acting element in promoter and enhancer regions
Erufi.04G0007910.t1	CAAT-box	CAAAT	872	918	common cis-acting element in promoter and enhancer regions
Erufi.04G0007910.t1	CAAT-box	CAAAT	1119	1165	common cis-acting element in promoter and enhancer regions
Erufi.04G0007910.t1	CAAT-box	CAAAT	1322	1368	common cis-acting element in promoter and enhancer regions
Erufi.04G0007910.t1	CAAT-box	CCAAT	1373	1419	common cis-acting element in promoter and enhancer regions
Erufi.04G0007910.t1	3-AF1 binding site	TAAGAGAGGAA	552	598	light responsive element
Erufi.04G0007910.t1	TC-rich repeats	GTTTTCTTAC	731	777	cis-acting element involved in defense and stress responsiveness
Erufi.04G0007910.t1	CAT-box	GCCACT	990	1036	cis-acting regulatory element related to meristem expression
Erufi.04G0007910.t1	GATA-motif	GATAGGG	461	507	part of a light responsive element
Erufi.04G0007910.t1	GATA-motif	GATAGGA	1924	1970	part of a light responsive element
Erufi.04G0008050.t2	CGTCA-motif	CGTCA	43	89	cis-acting regulatory element involved in the MeJA-responsiveness
Erufi.04G0008050.t2	CGTCA-motif	CGTCA	152	198	cis-acting regulatory element involved in the MeJA-responsiveness
Erufi.04G0008050.t2	GATA-motif	AAGGATAAGG	577	623	part of a light responsive element
Erufi.04G0008050.t2	GATA-motif	AAGGATAAGG	1727	1773	part of a light responsive element
Erufi.04G0008050.t2	CCAAT-box	CAACGG	175	221	MYBHv1 binding site
Erufi.04G0008050.t2	CCAAT-box	CAACGG	1901	1947	MYBHv1 binding site
Erufi.04G0008050.t2	TATC-box	TATCCCA	910	956	cis-acting element involved in gibberellin-responsiveness
Erufi.04G0008050.t2	TCA-element	CCATCTTTTT	807	853	cis-acting element involved in salicylic acid responsiveness
Erufi.04G0008050.t2	TCA-element	CCATCTTTTT	1016	1062	cis-acting element involved in salicylic acid responsiveness
Erufi.04G0008050.t2	TCA-element	CCATCTTTTT	1532	1578	cis-acting element involved in salicylic acid responsiveness
Erufi.04G0008050.t2	TCA-element	CCATCTTTTT	1872	1918	cis-acting element involved in salicylic acid responsiveness
Erufi.04G0008050.t2	GT1-motif	GGTTAAT	1207	1253	light responsive element
Erufi.04G0008050.t2	ARE	AAACCA	1642	1688	cis-acting regulatory element essential for the anaerobic induction
Erufi.04G0008050.t2	CAAT-box	CCAAT	268	314	common cis-acting element in promoter and enhancer regions
Erufi.04G0008050.t2	CAAT-box	CCAAT	288	334	common cis-acting element in promoter and enhancer regions
Erufi.04G0008050.t2	CAAT-box	CCAAT	345	391	common cis-acting element in promoter and enhancer regions
Erufi.04G0008050.t2	CAAT-box	CCAAT	542	588	common cis-acting element in promoter and enhancer regions
Erufi.04G0008050.t2	CAAT-box	CAAAT	656	702	common cis-acting element in promoter and enhancer regions
Erufi.04G0008050.t2	CAAT-box	CCAAT	662	708	common cis-acting element in promoter and enhancer regions
Erufi.04G0008050.t2	CAAT-box	CCAAT	718	764	common cis-acting element in promoter and enhancer regions
Erufi.04G0008050.t2	CAAT-box	CAAAT	776	822	common cis-acting element in promoter and enhancer regions
Erufi.04G0008050.t2	CAAT-box	CCAAT	853	899	common cis-acting element in promoter and enhancer regions
Erufi.04G0008050.t2	CAAT-box	CAAAT	1374	1420	common cis-acting element in promoter and enhancer regions
Erufi.04G0008050.t2	CAAT-box	CCAAT	1645	1691	common cis-acting element in promoter and enhancer regions
Erufi.04G0008050.t2	CAAT-box	CAAAT	1718	1764	common cis-acting element in promoter and enhancer regions
Erufi.04G0008050.t2	CAAT-box	CAAAT	1834	1880	common cis-acting element in promoter and enhancer regions
Erufi.04G0008050.t2	TGA-element	AACGAC	165	211	auxin-responsive element
Erufi.04G0008050.t2	ACE	GCGACGTACC	1863	1909	cis-acting element involved in light responsiveness
Erufi.04G0008050.t2	TCT-motif	TCTTAC	837	883	part of a light responsive element
Erufi.04G0008050.t2	TGACG-motif	TGACG	43	89	cis-acting regulatory element involved in the MeJA-responsiveness
Erufi.04G0008050.t2	TGACG-motif	TGACG	152	198	cis-acting regulatory element involved in the MeJA-responsiveness
Erufi.04G0008050.t2	G-box	ACACGTGT	1051	1097	cis-acting regulatory element involved in light responsiveness
Erufi.04G0008050.t2	G-box	CACGTG	1052	1098	cis-acting regulatory element involved in light responsiveness
Erufi.04G0008050.t2	G-box	CACGTG	1096	1142	cis-acting regulatory element involved in light responsiveness
Erufi.04G0008050.t2	G-box	TACGTG	1865	1911	cis-acting regulatory element involved in light responsiveness
Erufi.04G0008050.t2	P-box	CCTTTTG	1772	1818	gibberellin-responsive element
Erufi.04G0008050.t2	LTR	CCGAAA	145	191	cis-acting element involved in low-temperature responsiveness
Erufi.04G0008050.t2	LTR	CCGAAA	1190	1236	cis-acting element involved in low-temperature responsiveness
Erufi.04G0008050.t2	ABRE	CACGTG	1052	1098	cis-acting element involved in the abscisic acid responsiveness
Erufi.04G0008050.t2	ABRE	ACGTG	1053	1099	cis-acting element involved in the abscisic acid responsiveness
Erufi.04G0008050.t2	ABRE	CACGTG	1096	1142	cis-acting element involved in the abscisic acid responsiveness
Erufi.04G0008050.t2	ABRE	ACGTG	1097	1143	cis-acting element involved in the abscisic acid responsiveness
Erufi.04G0008050.t2	ABRE	ACGTG	1865	1911	cis-acting element involved in the abscisic acid responsiveness
Erufi.04G0008050.t2	Box 4	ATTAAT	356	402	part of a conserved DNA module involved in light responsiveness
Erufi.04G0008050.t2	Box 4	ATTAAT	1924	1970	part of a conserved DNA module involved in light responsiveness
Erufi.04G0008050.t2	G-Box	CACGTG	1052	1098	cis-acting regulatory element involved in light responsiveness
Erufi.04G0008050.t2	G-Box	CACGTG	1096	1142	cis-acting regulatory element involved in light responsiveness
Erufi.04G0008280.t1	ABRE	ACGTG	1034	1080	cis-acting element involved in the abscisic acid responsiveness
Erufi.04G0008280.t1	AuxRR-core	GGTCCAT	882	928	cis-acting regulatory element involved in auxin responsiveness
Erufi.04G0008280.t1	P-box	CCTTTTG	657	703	gibberellin-responsive element
Erufi.04G0008280.t1	LTR	CCGAAA	1580	1626	cis-acting element involved in low-temperature responsiveness
Erufi.04G0008280.t1	MBS	CAACTG	907	953	MYB binding site involved in drought-inducibility
Erufi.04G0008280.t1	MBS	CAACTG	984	1030	MYB binding site involved in drought-inducibility
Erufi.04G0008280.t1	MRE	AACCTAA	346	392	MYB binding site involved in light responsiveness
Erufi.04G0008280.t1	G-Box	TCCACATGGCA	1872	1918	cis-acting regulatory element involved in light responsiveness
Erufi.04G0008280.t1	CGTCA-motif	CGTCA	117	163	cis-acting regulatory element involved in the MeJA-responsiveness
Erufi.04G0008280.t1	CGTCA-motif	CGTCA	1480	1526	cis-acting regulatory element involved in the MeJA-responsiveness
Erufi.04G0008280.t1	CGTCA-motif	CGTCA	1618	1664	cis-acting regulatory element involved in the MeJA-responsiveness
Erufi.04G0008280.t1	TCA-element	CCATCTTTTT	606	652	cis-acting element involved in salicylic acid responsiveness
Erufi.04G0008280.t1	TCA-element	CCATCTTTTT	624	670	cis-acting element involved in salicylic acid responsiveness
Erufi.04G0008280.t1	CCAAT-box	CAACGG	1212	1258	MYBHv1 binding site
Erufi.04G0008280.t1	GATA-motif	GATAGGG	54	100	part of a light responsive element
Erufi.04G0008280.t1	CAT-box	GCCACT	112	158	cis-acting regulatory element related to meristem expression
Erufi.04G0008280.t1	CAT-box	GCCACT	791	837	cis-acting regulatory element related to meristem expression
Erufi.04G0008280.t1	CAAT-box	CAAAT	44	90	common cis-acting element in promoter and enhancer regions
Erufi.04G0008280.t1	CAAT-box	CCAAT	63	109	common cis-acting element in promoter and enhancer regions
Erufi.04G0008280.t1	CAAT-box	CAAAT	93	139	common cis-acting element in promoter and enhancer regions
Erufi.04G0008280.t1	CAAT-box	CCAAT	275	321	common cis-acting element in promoter and enhancer regions
Erufi.04G0008280.t1	CAAT-box	CCAAT	297	343	common cis-acting element in promoter and enhancer regions
Erufi.04G0008280.t1	CAAT-box	CAAAT	762	808	common cis-acting element in promoter and enhancer regions
Erufi.04G0008280.t1	CAAT-box	CAAAT	1382	1428	common cis-acting element in promoter and enhancer regions
Erufi.04G0008280.t1	CAAT-box	CAAAT	1387	1433	common cis-acting element in promoter and enhancer regions
Erufi.04G0008280.t1	CAAT-box	CAAAT	1646	1692	common cis-acting element in promoter and enhancer regions
Erufi.04G0008280.t1	CAAT-box	CAAAT	1712	1758	common cis-acting element in promoter and enhancer regions
Erufi.04G0008280.t1	CAAT-box	CCAAT	1952	1998	common cis-acting element in promoter and enhancer regions
Erufi.04G0008280.t1	TCCC-motif	TCTCCCT	1038	1084	part of a light responsive element
Erufi.04G0008280.t1	ARE	AAACCA	802	848	cis-acting regulatory element essential for the anaerobic induction
Erufi.04G0008280.t1	ARE	AAACCA	1764	1810	cis-acting regulatory element essential for the anaerobic induction
Erufi.04G0008280.t1	ARE	AAACCA	1882	1928	cis-acting regulatory element essential for the anaerobic induction
Erufi.04G0008280.t1	G-box	CACGTC	1034	1080	cis-acting regulatory element involved in light responsiveness
Erufi.04G0008280.t1	TGACG-motif	TGACG	117	163	cis-acting regulatory element involved in the MeJA-responsiveness
Erufi.04G0008280.t1	TGACG-motif	TGACG	1480	1526	cis-acting regulatory element involved in the MeJA-responsiveness
Erufi.04G0008280.t1	TGACG-motif	TGACG	1618	1664	cis-acting regulatory element involved in the MeJA-responsiveness
Erufi.04G0008280.t1	ACE	GCGACGTACC	31	77	cis-acting element involved in light responsiveness
Erufi.04G0008280.t1	circadian	CAAAGATATC	1167	1213	cis-acting regulatory element involved in circadian control
Erufi.04G0010590.t1	AuxRR-core	GGTCCAT	1249	1295	cis-acting regulatory element involved in auxin responsiveness
Erufi.04G0010590.t1	ABRE	ACGTG	212	258	cis-acting element involved in the abscisic acid responsiveness
Erufi.04G0010590.t1	ABRE	GCAACGTGTC	494	540	cis-acting element involved in the abscisic acid responsiveness
Erufi.04G0010590.t1	ABRE	CACGTG	650	696	cis-acting element involved in the abscisic acid responsiveness
Erufi.04G0010590.t1	ABRE	ACGTG	651	697	cis-acting element involved in the abscisic acid responsiveness
Erufi.04G0010590.t1	ABRE	CGTACGTGCA	971	1017	cis-acting element involved in the abscisic acid responsiveness
Erufi.04G0010590.t1	ABRE	ACGTG	974	1020	cis-acting element involved in the abscisic acid responsiveness
Erufi.04G0010590.t1	MBS	CAACTG	4	50	MYB binding site involved in drought-inducibility
Erufi.04G0010590.t1	MBS	CAACTG	71	117	MYB binding site involved in drought-inducibility
Erufi.04G0010590.t1	Sp1	GGGCGG	251	297	light responsive element
Erufi.04G0010590.t1	Sp1	GGGCGG	256	302	light responsive element
Erufi.04G0010590.t1	Sp1	GGGCGG	261	307	light responsive element
Erufi.04G0010590.t1	Sp1	GGGCGG	740	786	light responsive element
Erufi.04G0010590.t1	RY-element	CATGCATG	575	621	cis-acting regulatory element involved in seed-specific regulation
Erufi.04G0010590.t1	RY-element	CATGCATG	1612	1658	cis-acting regulatory element involved in seed-specific regulation
Erufi.04G0010590.t1	RY-element	CATGCATG	1667	1713	cis-acting regulatory element involved in seed-specific regulation
Erufi.04G0010590.t1	RY-element	CATGCATG	1756	1802	cis-acting regulatory element involved in seed-specific regulation
Erufi.04G0010590.t1	G-Box	CACGTT	212	258	cis-acting regulatory element involved in light responsiveness
Erufi.04G0010590.t1	G-Box	CACGTG	650	696	cis-acting regulatory element involved in light responsiveness
Erufi.04G0010590.t1	CGTCA-motif	CGTCA	687	733	cis-acting regulatory element involved in the MeJA-responsiveness
Erufi.04G0010590.t1	CGTCA-motif	CGTCA	992	1038	cis-acting regulatory element involved in the MeJA-responsiveness
Erufi.04G0010590.t1	ATCT-motif	AATCTAATCC	174	220	part of a conserved DNA module involved in light responsiveness
Erufi.04G0010590.t1	ATCT-motif	AATCTAATCC	382	428	part of a conserved DNA module involved in light responsiveness
Erufi.04G0010590.t1	GT1-motif	GGTTAA	1476	1522	light responsive element
Erufi.04G0010590.t1	ARE	AAACCA	470	516	cis-acting regulatory element essential for the anaerobic induction
Erufi.04G0010590.t1	ARE	AAACCA	643	689	cis-acting regulatory element essential for the anaerobic induction
Erufi.04G0010590.t1	O2-site	GATGA(C/T)(A/G)TG(A/G)	1330	1376	cis-acting regulatory element involved in zein metabolism regulation
Erufi.04G0010590.t1	CAAT-box	CAAAT	273	319	common cis-acting element in promoter and enhancer regions
Erufi.04G0010590.t1	CAAT-box	CAAAT	558	604	common cis-acting element in promoter and enhancer regions
Erufi.04G0010590.t1	CAAT-box	CAAAT	824	870	common cis-acting element in promoter and enhancer regions
Erufi.04G0010590.t1	CAAT-box	CAAAT	858	904	common cis-acting element in promoter and enhancer regions
Erufi.04G0010590.t1	CAAT-box	CAAAT	984	1030	common cis-acting element in promoter and enhancer regions
Erufi.04G0010590.t1	CAAT-box	CAAAT	1242	1288	common cis-acting element in promoter and enhancer regions
Erufi.04G0010590.t1	CAAT-box	CCAAT	1379	1425	common cis-acting element in promoter and enhancer regions
Erufi.04G0010590.t1	CAAT-box	CAAAT	1428	1474	common cis-acting element in promoter and enhancer regions
Erufi.04G0010590.t1	CAAT-box	CAAAT	1458	1504	common cis-acting element in promoter and enhancer regions
Erufi.04G0010590.t1	CAAT-box	CAAAT	1467	1513	common cis-acting element in promoter and enhancer regions
Erufi.04G0010590.t1	CAAT-box	CAAAT	1708	1754	common cis-acting element in promoter and enhancer regions
Erufi.04G0010590.t1	CAAT-box	CCAAT	1832	1878	common cis-acting element in promoter and enhancer regions
Erufi.04G0010590.t1	TGACG-motif	TGACG	687	733	cis-acting regulatory element involved in the MeJA-responsiveness
Erufi.04G0010590.t1	TGACG-motif	TGACG	992	1038	cis-acting regulatory element involved in the MeJA-responsiveness
Erufi.04G0010590.t1	TCT-motif	TCTTAC	370	416	part of a light responsive element
Erufi.04G0010590.t1	G-box	GCCACGTGGA	210	256	cis-acting regulatory element involved in light responsiveness
Erufi.04G0010590.t1	G-box	CACGTG	650	696	cis-acting regulatory element involved in light responsiveness
Erufi.04G0010590.t1	G-box	TACGTG	973	1019	cis-acting regulatory element involved in light responsiveness
Erufi.04G0016240.t1	LTR	CCGAAA	1511	1557	cis-acting element involved in low-temperature responsiveness
Erufi.04G0016240.t1	ABRE	ACGTG	531	577	cis-acting element involved in the abscisic acid responsiveness
Erufi.04G0016240.t1	Sp1	GGGCGG	103	149	light responsive element
Erufi.04G0016240.t1	Sp1	GGGCGG	240	286	light responsive element
Erufi.04G0016240.t1	CGTCA-motif	CGTCA	507	553	cis-acting regulatory element involved in the MeJA-responsiveness
Erufi.04G0016240.t1	CGTCA-motif	CGTCA	529	575	cis-acting regulatory element involved in the MeJA-responsiveness
Erufi.04G0016240.t1	CGTCA-motif	CGTCA	659	705	cis-acting regulatory element involved in the MeJA-responsiveness
Erufi.04G0016240.t1	CGTCA-motif	CGTCA	672	718	cis-acting regulatory element involved in the MeJA-responsiveness
Erufi.04G0016240.t1	CGTCA-motif	CGTCA	1137	1183	cis-acting regulatory element involved in the MeJA-responsiveness
Erufi.04G0016240.t1	CCAAT-box	CAACGG	1595	1641	MYBHv1 binding site
Erufi.04G0016240.t1	CAT-box	GCCACT	1780	1826	cis-acting regulatory element related to meristem expression
Erufi.04G0016240.t1	GC-motif	CCCCCG	99	145	enhancer-like element involved in anoxic specific inducibility
Erufi.04G0016240.t1	GC-motif	CCCCCG	154	200	enhancer-like element involved in anoxic specific inducibility
Erufi.04G0016240.t1	GC-motif	CCCCCG	209	255	enhancer-like element involved in anoxic specific inducibility
Erufi.04G0016240.t1	GC-motif	CCCCCG	642	688	enhancer-like element involved in anoxic specific inducibility
Erufi.04G0016240.t1	TCCC-motif	TCTCCCT	16	62	part of a light responsive element
Erufi.04G0016240.t1	ARE	AAACCA	432	478	cis-acting regulatory element essential for the anaerobic induction
Erufi.04G0016240.t1	ARE	AAACCA	961	1007	cis-acting regulatory element essential for the anaerobic induction
Erufi.04G0016240.t1	ARE	AAACCA	1248	1294	cis-acting regulatory element essential for the anaerobic induction
Erufi.04G0016240.t1	ARE	AAACCA	1873	1919	cis-acting regulatory element essential for the anaerobic induction
Erufi.04G0016240.t1	O2-site	GATGATGTGG	1127	1173	cis-acting regulatory element involved in zein metabolism regulation
Erufi.04G0016240.t1	CAAT-box	CAAAT	304	350	common cis-acting element in promoter and enhancer regions
Erufi.04G0016240.t1	CAAT-box	CAAAT	982	1028	common cis-acting element in promoter and enhancer regions
Erufi.04G0016240.t1	CAAT-box	CCAAT	1281	1327	common cis-acting element in promoter and enhancer regions
Erufi.04G0016240.t1	CAAT-box	CCAAT	1398	1444	common cis-acting element in promoter and enhancer regions
Erufi.04G0016240.t1	CAAT-box	CCAAT	1429	1475	common cis-acting element in promoter and enhancer regions
Erufi.04G0016240.t1	CAAT-box	CCAAT	1523	1569	common cis-acting element in promoter and enhancer regions
Erufi.04G0016240.t1	TGA-element	AACGAC	1531	1577	auxin-responsive element
Erufi.04G0016240.t1	G-box	GCCACGTGGA	5	51	cis-acting regulatory element involved in light responsiveness
Erufi.04G0016240.t1	G-box	CACGTC	530	576	cis-acting regulatory element involved in light responsiveness
Erufi.04G0016240.t1	TGACG-motif	TGACG	507	553	cis-acting regulatory element involved in the MeJA-responsiveness
Erufi.04G0016240.t1	TGACG-motif	TGACG	529	575	cis-acting regulatory element involved in the MeJA-responsiveness
Erufi.04G0016240.t1	TGACG-motif	TGACG	659	705	cis-acting regulatory element involved in the MeJA-responsiveness
Erufi.04G0016240.t1	TGACG-motif	TGACG	672	718	cis-acting regulatory element involved in the MeJA-responsiveness
Erufi.04G0016240.t1	TGACG-motif	TGACG	1137	1183	cis-acting regulatory element involved in the MeJA-responsiveness
Erufi.04G0026650.t1	G-Box	CACGTT	1189	1235	cis-acting regulatory element involved in light responsiveness
Erufi.04G0026650.t1	G-Box	CACGTT	1861	1907	cis-acting regulatory element involved in light responsiveness
Erufi.04G0026650.t1	Sp1	GGGCGG	1708	1754	light responsive element
Erufi.04G0026650.t1	MBS	CAACTG	451	497	MYB binding site involved in drought-inducibility
Erufi.04G0026650.t1	MBS	CAACTG	984	1030	MYB binding site involved in drought-inducibility
Erufi.04G0026650.t1	MBS	CAACTG	1082	1128	MYB binding site involved in drought-inducibility
Erufi.04G0026650.t1	AuxRR-core	GGTCCAT	1529	1575	cis-acting regulatory element involved in auxin responsiveness
Erufi.04G0026650.t1	ABRE	ACGTG	1189	1235	cis-acting element involved in the abscisic acid responsiveness
Erufi.04G0026650.t1	ABRE	ACGTG	1861	1907	cis-acting element involved in the abscisic acid responsiveness
Erufi.04G0026650.t1	chs-CMA2a	TCACTTGA	1359	1405	part of a light responsive element
Erufi.04G0026650.t1	TGA-element	AACGAC	541	587	auxin-responsive element
Erufi.04G0026650.t1	G-box	GCCACGTGGA	1859	1905	cis-acting regulatory element involved in light responsiveness
Erufi.04G0026650.t1	TGACG-motif	TGACG	47	93	cis-acting regulatory element involved in the MeJA-responsiveness
Erufi.04G0026650.t1	TGACG-motif	TGACG	455	501	cis-acting regulatory element involved in the MeJA-responsiveness
Erufi.04G0026650.t1	TGACG-motif	TGACG	1761	1807	cis-acting regulatory element involved in the MeJA-responsiveness
Erufi.04G0026650.t1	ARE	AAACCA	149	195	cis-acting regulatory element essential for the anaerobic induction
Erufi.04G0026650.t1	ARE	AAACCA	972	1018	cis-acting regulatory element essential for the anaerobic induction
Erufi.04G0026650.t1	ARE	AAACCA	995	1041	cis-acting regulatory element essential for the anaerobic induction
Erufi.04G0026650.t1	ATCT-motif	AATCTAATCC	251	297	part of a conserved DNA module involved in light responsiveness
Erufi.04G0026650.t1	ATCT-motif	AATCTAATCC	374	420	part of a conserved DNA module involved in light responsiveness
Erufi.04G0026650.t1	CAAT-box	CCAAT	130	176	common cis-acting element in promoter and enhancer regions
Erufi.04G0026650.t1	CAAT-box	CAAAT	350	396	common cis-acting element in promoter and enhancer regions
Erufi.04G0026650.t1	CAAT-box	CAAAT	377	423	common cis-acting element in promoter and enhancer regions
Erufi.04G0026650.t1	CAAT-box	CCAAT	408	454	common cis-acting element in promoter and enhancer regions
Erufi.04G0026650.t1	CAAT-box	CCAAT	514	560	common cis-acting element in promoter and enhancer regions
Erufi.04G0026650.t1	CAAT-box	CAAAT	612	658	common cis-acting element in promoter and enhancer regions
Erufi.04G0026650.t1	CAAT-box	CCAAT	899	945	common cis-acting element in promoter and enhancer regions
Erufi.04G0026650.t1	CAAT-box	TGCCAAC	981	1027	common cis-acting element in promoter and enhancer regions
Erufi.04G0026650.t1	CAAT-box	TGCCAAC	1172	1218	common cis-acting element in promoter and enhancer regions
Erufi.04G0026650.t1	CAAT-box	CAAAT	1207	1253	common cis-acting element in promoter and enhancer regions
Erufi.04G0026650.t1	CAAT-box	CAAAT	1281	1327	common cis-acting element in promoter and enhancer regions
Erufi.04G0026650.t1	CAAT-box	CAAAT	1556	1602	common cis-acting element in promoter and enhancer regions
Erufi.04G0026650.t1	CAAT-box	CAAAT	1663	1709	common cis-acting element in promoter and enhancer regions
Erufi.04G0026650.t1	CAAT-box	CAAAT	1770	1816	common cis-acting element in promoter and enhancer regions
Erufi.04G0026650.t1	O2-site	GATGACATGG	262	308	cis-acting regulatory element involved in zein metabolism regulation
Erufi.04G0026650.t1	GATA-motif	GATAGGA	56	102	part of a light responsive element
Erufi.04G0026650.t1	CAT-box	GCCACT	803	849	cis-acting regulatory element related to meristem expression
Erufi.04G0026650.t1	TCA-element	CCATCTTTTT	170	216	cis-acting element involved in salicylic acid responsiveness
Erufi.04G0026650.t1	CGTCA-motif	CGTCA	47	93	cis-acting regulatory element involved in the MeJA-responsiveness
Erufi.04G0026650.t1	CGTCA-motif	CGTCA	455	501	cis-acting regulatory element involved in the MeJA-responsiveness
Erufi.04G0026650.t1	CGTCA-motif	CGTCA	1761	1807	cis-acting regulatory element involved in the MeJA-responsiveness
Erufi.04G0029180.t1	ARE	AAACCA	1813	1859	cis-acting regulatory element essential for the anaerobic induction
Erufi.04G0029180.t1	CAAT-box	CAAAT	47	93	common cis-acting element in promoter and enhancer regions
Erufi.04G0029180.t1	CAAT-box	CAAAT	117	163	common cis-acting element in promoter and enhancer regions
Erufi.04G0029180.t1	CAAT-box	CAAAT	382	428	common cis-acting element in promoter and enhancer regions
Erufi.04G0029180.t1	CAAT-box	TGCCAAC	392	438	common cis-acting element in promoter and enhancer regions
Erufi.04G0029180.t1	CAAT-box	CCAAT	934	980	common cis-acting element in promoter and enhancer regions
Erufi.04G0029180.t1	CAAT-box	CCAAT	984	1030	common cis-acting element in promoter and enhancer regions
Erufi.04G0029180.t1	CAAT-box	CAACCAACTCC	1317	1363	common cis-acting element in promoter and enhancer regions
Erufi.04G0029180.t1	CAAT-box	CAAAT	1349	1395	common cis-acting element in promoter and enhancer regions
Erufi.04G0029180.t1	CAAT-box	CAAAT	1446	1492	common cis-acting element in promoter and enhancer regions
Erufi.04G0029180.t1	CAAT-box	CAAAT	1511	1557	common cis-acting element in promoter and enhancer regions
Erufi.04G0029180.t1	CAAT-box	CAAAT	1546	1592	common cis-acting element in promoter and enhancer regions
Erufi.04G0029180.t1	CAAT-box	CAAAT	1558	1604	common cis-acting element in promoter and enhancer regions
Erufi.04G0029180.t1	CAAT-box	CAAAT	1774	1820	common cis-acting element in promoter and enhancer regions
Erufi.04G0029180.t1	CAAT-box	CCAAT	1872	1918	common cis-acting element in promoter and enhancer regions
Erufi.04G0029180.t1	CAAT-box	CCAAT	1946	1992	common cis-acting element in promoter and enhancer regions
Erufi.04G0029180.t1	O2-site	GTTGACGTGA	633	679	cis-acting regulatory element involved in zein metabolism regulation
Erufi.04G0029180.t1	circadian	CAAAGATATC	428	474	cis-acting regulatory element involved in circadian control
Erufi.04G0029180.t1	TGACG-motif	TGACG	27	73	cis-acting regulatory element involved in the MeJA-responsiveness
Erufi.04G0029180.t1	TGACG-motif	TGACG	250	296	cis-acting regulatory element involved in the MeJA-responsiveness
Erufi.04G0029180.t1	TGACG-motif	TGACG	465	511	cis-acting regulatory element involved in the MeJA-responsiveness
Erufi.04G0029180.t1	TGACG-motif	TGACG	513	559	cis-acting regulatory element involved in the MeJA-responsiveness
Erufi.04G0029180.t1	TGACG-motif	TGACG	899	945	cis-acting regulatory element involved in the MeJA-responsiveness
Erufi.04G0029180.t1	TGACG-motif	TGACG	1010	1056	cis-acting regulatory element involved in the MeJA-responsiveness
Erufi.04G0029180.t1	TGACG-motif	TGACG	1378	1424	cis-acting regulatory element involved in the MeJA-responsiveness
Erufi.04G0029180.t1	TGACG-motif	TGACG	1941	1987	cis-acting regulatory element involved in the MeJA-responsiveness
Erufi.04G0029180.t1	G-box	CACGTC	636	682	cis-acting regulatory element involved in light responsiveness
Erufi.04G0029180.t1	G-box	CACGTC	773	819	cis-acting regulatory element involved in light responsiveness
Erufi.04G0029180.t1	G-box	TAAACGTG	1572	1618	cis-acting regulatory element involved in light responsiveness
Erufi.04G0029180.t1	CGTCA-motif	CGTCA	27	73	cis-acting regulatory element involved in the MeJA-responsiveness
Erufi.04G0029180.t1	CGTCA-motif	CGTCA	250	296	cis-acting regulatory element involved in the MeJA-responsiveness
Erufi.04G0029180.t1	CGTCA-motif	CGTCA	465	511	cis-acting regulatory element involved in the MeJA-responsiveness
Erufi.04G0029180.t1	CGTCA-motif	CGTCA	513	559	cis-acting regulatory element involved in the MeJA-responsiveness
Erufi.04G0029180.t1	CGTCA-motif	CGTCA	899	945	cis-acting regulatory element involved in the MeJA-responsiveness
Erufi.04G0029180.t1	CGTCA-motif	CGTCA	1010	1056	cis-acting regulatory element involved in the MeJA-responsiveness
Erufi.04G0029180.t1	CGTCA-motif	CGTCA	1378	1424	cis-acting regulatory element involved in the MeJA-responsiveness
Erufi.04G0029180.t1	CGTCA-motif	CGTCA	1941	1987	cis-acting regulatory element involved in the MeJA-responsiveness
Erufi.04G0029180.t1	CAT-box	GCCACT	1832	1878	cis-acting regulatory element related to meristem expression
Erufi.04G0029180.t1	GC-motif	CCCCCG	880	926	enhancer-like element involved in anoxic specific inducibility
Erufi.04G0029180.t1	GC-motif	CCCCCG	1646	1692	enhancer-like element involved in anoxic specific inducibility
Erufi.04G0029180.t1	TC-rich repeats	ATTCTCTAAC	1495	1541	cis-acting element involved in defense and stress responsiveness
Erufi.04G0029180.t1	G-Box	CACGTT	1033	1079	cis-acting regulatory element involved in light responsiveness
Erufi.04G0029180.t1	G-Box	CACGTT	1073	1119	cis-acting regulatory element involved in light responsiveness
Erufi.04G0029180.t1	G-Box	CACGTT	1574	1620	cis-acting regulatory element involved in light responsiveness
Erufi.04G0029180.t1	GARE-motif	TCTGTTG	1583	1629	gibberellin-responsive element
Erufi.04G0029180.t1	ABRE	ACGTG	637	683	cis-acting element involved in the abscisic acid responsiveness
Erufi.04G0029180.t1	ABRE	ACGTG	774	820	cis-acting element involved in the abscisic acid responsiveness
Erufi.04G0029180.t1	ABRE	GCAACGTGTC	1031	1077	cis-acting element involved in the abscisic acid responsiveness
Erufi.04G0029180.t1	ABRE	ACGTG	1033	1079	cis-acting element involved in the abscisic acid responsiveness
Erufi.04G0029180.t1	ABRE	ACGTG	1073	1119	cis-acting element involved in the abscisic acid responsiveness
Erufi.04G0029180.t1	ABRE	ACGTG	1575	1621	cis-acting element involved in the abscisic acid responsiveness
Erufi.04G0029180.t1	GA-motif	ATAGATAA	206	252	part of a light responsive element
Erufi.04G0029180.t1	Box 4	ATTAAT	1484	1530	part of a conserved DNA module involved in light responsiveness
Erufi.04G0029180.t1	RY-element	CATGCATG	2	48	cis-acting regulatory element involved in seed-specific regulation
Erufi.04G0029180.t1	RY-element	CATGCATG	225	271	cis-acting regulatory element involved in seed-specific regulation
Erufi.04G0034250.t1	MBS	CAACTG	225	271	MYB binding site involved in drought-inducibility
Erufi.04G0034250.t1	P-box	CCTTTTG	807	853	gibberellin-responsive element
Erufi.04G0034250.t1	P-box	CCTTTTG	1626	1672	gibberellin-responsive element
Erufi.04G0034250.t1	ABRE	ACGTG	840	886	cis-acting element involved in the abscisic acid responsiveness
Erufi.04G0034250.t1	GARE-motif	TCTGTTG	1562	1608	gibberellin-responsive element
Erufi.04G0034250.t1	CAT-box	GCCACT	728	774	cis-acting regulatory element related to meristem expression
Erufi.04G0034250.t1	TCA-element	CCATCTTTTT	376	422	cis-acting element involved in salicylic acid responsiveness
Erufi.04G0034250.t1	TCA-element	TCAGAAGAGG	1523	1569	cis-acting element involved in salicylic acid responsiveness
Erufi.04G0034250.t1	CGTCA-motif	CGTCA	770	816	cis-acting regulatory element involved in the MeJA-responsiveness
Erufi.04G0034250.t1	I-box	gGATAAGGTG	1783	1829	part of a light responsive element
Erufi.04G0034250.t1	TGA-element	AACGAC	926	972	auxin-responsive element
Erufi.04G0034250.t1	TGA-element	AACGAC	1272	1318	auxin-responsive element
Erufi.04G0034250.t1	TCT-motif	TCTTAC	1349	1395	part of a light responsive element
Erufi.04G0034250.t1	TGACG-motif	TGACG	770	816	cis-acting regulatory element involved in the MeJA-responsiveness
Erufi.04G0034250.t1	G-box	CACGTC	840	886	cis-acting regulatory element involved in light responsiveness
Erufi.04G0034250.t1	ATCT-motif	AATCTAATCC	1906	1952	part of a conserved DNA module involved in light responsiveness
Erufi.04G0034250.t1	TCCC-motif	TCTCCCT	1794	1840	part of a light responsive element
Erufi.04G0034250.t1	ARE	AAACCA	1229	1275	cis-acting regulatory element essential for the anaerobic induction
Erufi.04G0034250.t1	O2-site	GATGATGTGG	465	511	cis-acting regulatory element involved in zein metabolism regulation
Erufi.04G0034250.t1	CAAT-box	CAAAT	300	346	common cis-acting element in promoter and enhancer regions
Erufi.04G0034250.t1	CAAT-box	CAAAT	979	1025	common cis-acting element in promoter and enhancer regions
Erufi.04G0034250.t1	CAAT-box	CCCAATTT	980	1026	common cis-acting element in promoter and enhancer regions
Erufi.04G0034250.t1	CAAT-box	CCAAT	982	1028	common cis-acting element in promoter and enhancer regions
Erufi.04G0034250.t1	CAAT-box	CAAAT	1331	1377	common cis-acting element in promoter and enhancer regions
Erufi.04G0034250.t1	CAAT-box	CAAAT	1511	1557	common cis-acting element in promoter and enhancer regions
Erufi.04G0034250.t1	CAAT-box	CCAAT	1594	1640	common cis-acting element in promoter and enhancer regions
Erufi.04G0034250.t1	CAAT-box	CCAAT	1904	1950	common cis-acting element in promoter and enhancer regions
Erufi.04G0034250.t1	CAAT-box	CCAAT	1909	1955	common cis-acting element in promoter and enhancer regions
Erufi.05G0005740.t1	TCA-element	CCATCTTTTT	1250	1296	cis-acting element involved in salicylic acid responsiveness
Erufi.05G0005740.t1	GATA-motif	GATAGGG	346	392	part of a light responsive element
Erufi.05G0005740.t1	GATA-motif	AAGGATAAGG	1551	1597	part of a light responsive element
Erufi.05G0005740.t1	GATA-motif	GATAGGG	1554	1600	part of a light responsive element
Erufi.05G0005740.t1	CAAT-box	CCAAT	117	163	common cis-acting element in promoter and enhancer regions
Erufi.05G0005740.t1	CAAT-box	CAAAT	165	211	common cis-acting element in promoter and enhancer regions
Erufi.05G0005740.t1	CAAT-box	CCAAT	179	225	common cis-acting element in promoter and enhancer regions
Erufi.05G0005740.t1	CAAT-box	CAAAT	232	278	common cis-acting element in promoter and enhancer regions
Erufi.05G0005740.t1	CAAT-box	CAAAT	341	387	common cis-acting element in promoter and enhancer regions
Erufi.05G0005740.t1	CAAT-box	CCAAT	358	404	common cis-acting element in promoter and enhancer regions
Erufi.05G0005740.t1	CAAT-box	CAAAT	433	479	common cis-acting element in promoter and enhancer regions
Erufi.05G0005740.t1	CAAT-box	CCAAT	520	566	common cis-acting element in promoter and enhancer regions
Erufi.05G0005740.t1	CAAT-box	CCAAT	539	585	common cis-acting element in promoter and enhancer regions
Erufi.05G0005740.t1	CAAT-box	CCAAT	579	625	common cis-acting element in promoter and enhancer regions
Erufi.05G0005740.t1	CAAT-box	CCAAT	756	802	common cis-acting element in promoter and enhancer regions
Erufi.05G0005740.t1	CAAT-box	CAAAT	894	940	common cis-acting element in promoter and enhancer regions
Erufi.05G0005740.t1	CAAT-box	TGCAAATCT	1087	1133	common cis-acting element in promoter and enhancer regions
Erufi.05G0005740.t1	CAAT-box	CAAAT	1089	1135	common cis-acting element in promoter and enhancer regions
Erufi.05G0005740.t1	CAAT-box	CAAAT	1270	1316	common cis-acting element in promoter and enhancer regions
Erufi.05G0005740.t1	CAAT-box	CAAAT	1281	1327	common cis-acting element in promoter and enhancer regions
Erufi.05G0005740.t1	CAAT-box	CAAAT	1354	1400	common cis-acting element in promoter and enhancer regions
Erufi.05G0005740.t1	CAAT-box	CCAAT	1419	1465	common cis-acting element in promoter and enhancer regions
Erufi.05G0005740.t1	CAAT-box	CAAAT	1894	1940	common cis-acting element in promoter and enhancer regions
Erufi.05G0005740.t1	ARE	AAACCA	915	961	cis-acting regulatory element essential for the anaerobic induction
Erufi.05G0005740.t1	ARE	AAACCA	1168	1214	cis-acting regulatory element essential for the anaerobic induction
Erufi.05G0005740.t1	ARE	AAACCA	1179	1225	cis-acting regulatory element essential for the anaerobic induction
Erufi.05G0005740.t1	GT1-motif	GTGTGTGAA	238	284	light responsive element
Erufi.05G0005740.t1	GT1-motif	GGTTAA	271	317	light responsive element
Erufi.05G0005740.t1	TCCC-motif	TCTCCCT	1506	1552	part of a light responsive element
Erufi.05G0005740.t1	TCCC-motif	TCTCCCT	1557	1603	part of a light responsive element
Erufi.05G0005740.t1	ATCT-motif	AATCTAATCC	372	418	part of a conserved DNA module involved in light responsiveness
Erufi.05G0005740.t1	G-box	TAAACGTG	1113	1159	cis-acting regulatory element involved in light responsiveness
Erufi.05G0005740.t1	ABRE	ACGTG	1116	1162	cis-acting element involved in the abscisic acid responsiveness
Erufi.05G0005740.t1	AE-box	AGAAACTT	156	202	part of a module for light response
Erufi.05G0005740.t1	Box 4	ATTAAT	706	752	part of a conserved DNA module involved in light responsiveness
Erufi.05G0005740.t1	Box 4	ATTAAT	967	1013	part of a conserved DNA module involved in light responsiveness
Erufi.05G0005740.t1	MBS	CAACTG	56	102	MYB binding site involved in drought-inducibility
Erufi.05G0005740.t1	MBS	CAACTG	478	524	MYB binding site involved in drought-inducibility
Erufi.05G0005740.t1	MRE	AACCTAA	375	421	MYB binding site involved in light responsiveness
Erufi.05G0005740.t1	GARE-motif	TCTGTTG	1007	1053	gibberellin-responsive element
Erufi.05G0005740.t1	G-Box	CACGTT	1115	1161	cis-acting regulatory element involved in light responsiveness
Erufi.05G0006040.t1	G-box	CACGTG	491	537	cis-acting regulatory element involved in light responsiveness
Erufi.05G0006040.t1	G-box	CACGTC	586	632	cis-acting regulatory element involved in light responsiveness
Erufi.05G0006040.t1	G-box	CACGAC	1400	1446	cis-acting regulatory element involved in light responsiveness
Erufi.05G0006040.t1	G-box	CACGTG	1482	1528	cis-acting regulatory element involved in light responsiveness
Erufi.05G0006040.t1	G-box	CACGTC	1503	1549	cis-acting regulatory element involved in light responsiveness
Erufi.05G0006040.t1	G-box	CACGAC	1621	1667	cis-acting regulatory element involved in light responsiveness
Erufi.05G0006040.t1	G-box	ACACGTGGC	1742	1788	cis-acting regulatory element involved in light responsiveness
Erufi.05G0006040.t1	G-box	CACGTG	1743	1789	cis-acting regulatory element involved in light responsiveness
Erufi.05G0006040.t1	TGACG-motif	TGACG	1505	1551	cis-acting regulatory element involved in the MeJA-responsiveness
Erufi.05G0006040.t1	TGA-element	AACGAC	6	52	auxin-responsive element
Erufi.05G0006040.t1	CAAT-box	CCAAT	177	223	common cis-acting element in promoter and enhancer regions
Erufi.05G0006040.t1	CAAT-box	CCAAT	665	711	common cis-acting element in promoter and enhancer regions
Erufi.05G0006040.t1	CAAT-box	CAAAT	779	825	common cis-acting element in promoter and enhancer regions
Erufi.05G0006040.t1	CAAT-box	CCAAT	820	866	common cis-acting element in promoter and enhancer regions
Erufi.05G0006040.t1	CAAT-box	CCAAT	1241	1287	common cis-acting element in promoter and enhancer regions
Erufi.05G0006040.t1	CAAT-box	CCAAT	1377	1423	common cis-acting element in promoter and enhancer regions
Erufi.05G0006040.t1	TCCC-motif	TCTCCCT	1125	1171	part of a light responsive element
Erufi.05G0006040.t1	TCCC-motif	TCTCCCT	1636	1682	part of a light responsive element
Erufi.05G0006040.t1	ARE	AAACCA	667	713	cis-acting regulatory element essential for the anaerobic induction
Erufi.05G0006040.t1	GT1-motif	GGTTAA	367	413	light responsive element
Erufi.05G0006040.t1	GC-motif	CCCCCG	1969	2015	enhancer-like element involved in anoxic specific inducibility
Erufi.05G0006040.t1	TCA-element	CCATCTTTTT	852	898	cis-acting element involved in salicylic acid responsiveness
Erufi.05G0006040.t1	CCAAT-box	CAACGG	1520	1566	MYBHv1 binding site
Erufi.05G0006040.t1	CGTCA-motif	CGTCA	1505	1551	cis-acting regulatory element involved in the MeJA-responsiveness
Erufi.05G0006040.t1	G-Box	CACGTG	491	537	cis-acting regulatory element involved in light responsiveness
Erufi.05G0006040.t1	G-Box	CACGTG	1482	1528	cis-acting regulatory element involved in light responsiveness
Erufi.05G0006040.t1	G-Box	CACGTG	1743	1789	cis-acting regulatory element involved in light responsiveness
Erufi.05G0006040.t1	MRE	AACCTAA	414	460	MYB binding site involved in light responsiveness
Erufi.05G0006040.t1	MBS	CAACTG	990	1036	MYB binding site involved in drought-inducibility
Erufi.05G0006040.t1	Sp1	GGGCGG	1628	1674	light responsive element
Erufi.05G0006040.t1	Sp1	GGGCGG	1722	1768	light responsive element
Erufi.05G0006040.t1	GA-motif	ATAGATAA	265	311	part of a light responsive element
Erufi.05G0006040.t1	ABRE	TACGGTC	84	130	cis-acting element involved in the abscisic acid responsiveness
Erufi.05G0006040.t1	ABRE	CACGTG	491	537	cis-acting element involved in the abscisic acid responsiveness
Erufi.05G0006040.t1	ABRE	ACGTG	492	538	cis-acting element involved in the abscisic acid responsiveness
Erufi.05G0006040.t1	ABRE	ACGTG	587	633	cis-acting element involved in the abscisic acid responsiveness
Erufi.05G0006040.t1	ABRE	GCCGCGTGGC	1324	1370	cis-acting element involved in the abscisic acid responsiveness
Erufi.05G0006040.t1	ABRE	CACGTG	1482	1528	cis-acting element involved in the abscisic acid responsiveness
Erufi.05G0006040.t1	ABRE	ACGTG	1483	1529	cis-acting element involved in the abscisic acid responsiveness
Erufi.05G0006040.t1	ABRE	ACGTG	1503	1549	cis-acting element involved in the abscisic acid responsiveness
Erufi.05G0006040.t1	ABRE	GCAACGTGTC	1741	1787	cis-acting element involved in the abscisic acid responsiveness
Erufi.05G0006040.t1	ABRE	CACGTG	1743	1789	cis-acting element involved in the abscisic acid responsiveness
Erufi.05G0006040.t1	ABRE	ACGTG	1744	1790	cis-acting element involved in the abscisic acid responsiveness
Erufi.05G0006720.t1	Sp1	GGGCGG	1622	1668	light responsive element
Erufi.05G0006720.t1	Sp1	GGGCGG	1841	1887	light responsive element
Erufi.05G0006720.t1	Sp1	GGGCGG	1964	2010	light responsive element
Erufi.05G0006720.t1	Box 4	ATTAAT	933	979	part of a conserved DNA module involved in light responsiveness
Erufi.05G0006720.t1	AuxRR-core	GGTCCAT	1727	1773	cis-acting regulatory element involved in auxin responsiveness
Erufi.05G0006720.t1	LTR	CCGAAA	1184	1230	cis-acting element involved in low-temperature responsiveness
Erufi.05G0006720.t1	ABRE	ACGTG	565	611	cis-acting element involved in the abscisic acid responsiveness
Erufi.05G0006720.t1	ABRE	CGCACGTGTC	1160	1206	cis-acting element involved in the abscisic acid responsiveness
Erufi.05G0006720.t1	ABRE	CACGTG	1162	1208	cis-acting element involved in the abscisic acid responsiveness
Erufi.05G0006720.t1	ABRE	ACGTG	1163	1209	cis-acting element involved in the abscisic acid responsiveness
Erufi.05G0006720.t1	ABRE	GCCGCGTGGC	1256	1302	cis-acting element involved in the abscisic acid responsiveness
Erufi.05G0006720.t1	ABRE	GCCGCGTGGC	1432	1478	cis-acting element involved in the abscisic acid responsiveness
Erufi.05G0006720.t1	G-Box	CACGTG	1162	1208	cis-acting regulatory element involved in light responsiveness
Erufi.05G0006720.t1	L-box	ATCCCACCTAC	1300	1346	part of a light responsive element
Erufi.05G0006720.t1	CCAAT-box	CAACGG	1954	2000	MYBHv1 binding site
Erufi.05G0006720.t1	CAT-box	GCCACT	1285	1331	cis-acting regulatory element related to meristem expression
Erufi.05G0006720.t1	GC-motif	CCCCCG	1485	1531	enhancer-like element involved in anoxic specific inducibility
Erufi.05G0006720.t1	GC-motif	CCCCCG	1632	1678	enhancer-like element involved in anoxic specific inducibility
Erufi.05G0006720.t1	GC-motif	CCCCCG	1766	1812	enhancer-like element involved in anoxic specific inducibility
Erufi.05G0006720.t1	GC-motif	CCCCCG	1951	1997	enhancer-like element involved in anoxic specific inducibility
Erufi.05G0006720.t1	G-box	TACGTG	564	610	cis-acting regulatory element involved in light responsiveness
Erufi.05G0006720.t1	G-box	CACGTG	1162	1208	cis-acting regulatory element involved in light responsiveness
Erufi.05G0006720.t1	ARE	AAACCA	65	111	cis-acting regulatory element essential for the anaerobic induction
Erufi.05G0006720.t1	ARE	AAACCA	262	308	cis-acting regulatory element essential for the anaerobic induction
Erufi.05G0006720.t1	ARE	AAACCA	572	618	cis-acting regulatory element essential for the anaerobic induction
Erufi.05G0006720.t1	ARE	AAACCA	593	639	cis-acting regulatory element essential for the anaerobic induction
Erufi.05G0006720.t1	ARE	AAACCA	643	689	cis-acting regulatory element essential for the anaerobic induction
Erufi.05G0006720.t1	GT1-motif	GGTTAA	998	1044	light responsive element
Erufi.05G0006720.t1	CAAT-box	CCAAT	155	201	common cis-acting element in promoter and enhancer regions
Erufi.05G0006720.t1	CAAT-box	CCAAT	205	251	common cis-acting element in promoter and enhancer regions
Erufi.05G0006720.t1	CAAT-box	CCAAT	355	401	common cis-acting element in promoter and enhancer regions
Erufi.05G0006720.t1	CAAT-box	CCAAT	405	451	common cis-acting element in promoter and enhancer regions
Erufi.05G0006720.t1	CAAT-box	CAAAT	846	892	common cis-acting element in promoter and enhancer regions
Erufi.05G0013360.t1	MRE	AACCTAA	19	65	MYB binding site involved in light responsiveness
Erufi.05G0013360.t1	G-Box	CACGTG	516	562	cis-acting regulatory element involved in light responsiveness
Erufi.05G0013360.t1	ABRE	CACGTG	516	562	cis-acting element involved in the abscisic acid responsiveness
Erufi.05G0013360.t1	ABRE	ACGTG	517	563	cis-acting element involved in the abscisic acid responsiveness
Erufi.05G0013360.t1	LTR	CCGAAA	1116	1162	cis-acting element involved in low-temperature responsiveness
Erufi.05G0013360.t1	LTR	CCGAAA	1929	1975	cis-acting element involved in low-temperature responsiveness
Erufi.05G0013360.t1	chs-CMA1a	TTACTTAA	732	778	part of a light responsive element
Erufi.05G0013360.t1	chs-CMA1a	TTACTTAA	931	977	part of a light responsive element
Erufi.05G0013360.t1	Sp1	GGGCGG	1701	1747	light responsive element
Erufi.05G0013360.t1	O2-site	GATGA(C/T)(A/G)TG(A/G)	674	720	cis-acting regulatory element involved in zein metabolism regulation
Erufi.05G0013360.t1	O2-site	GATGACATGG	921	967	cis-acting regulatory element involved in zein metabolism regulation
Erufi.05G0013360.t1	CAAT-box	CCAAT	36	82	common cis-acting element in promoter and enhancer regions
Erufi.05G0013360.t1	CAAT-box	CAAAT	52	98	common cis-acting element in promoter and enhancer regions
Erufi.05G0013360.t1	CAAT-box	CAAAT	287	333	common cis-acting element in promoter and enhancer regions
Erufi.05G0013360.t1	CAAT-box	CCAAT	310	356	common cis-acting element in promoter and enhancer regions
Erufi.05G0013360.t1	CAAT-box	CAAAT	471	517	common cis-acting element in promoter and enhancer regions
Erufi.05G0013360.t1	CAAT-box	CCAAT	576	622	common cis-acting element in promoter and enhancer regions
Erufi.05G0013360.t1	CAAT-box	CAAAT	834	880	common cis-acting element in promoter and enhancer regions
Erufi.05G0013360.t1	CAAT-box	CAAAT	1033	1079	common cis-acting element in promoter and enhancer regions
Erufi.05G0013360.t1	CAAT-box	CCAAT	1066	1112	common cis-acting element in promoter and enhancer regions
Erufi.05G0013360.t1	CAAT-box	CCAAT	1125	1171	common cis-acting element in promoter and enhancer regions
Erufi.05G0013360.t1	CAAT-box	CAAAT	1507	1553	common cis-acting element in promoter and enhancer regions
Erufi.05G0013360.t1	CAAT-box	CCAAT	1770	1816	common cis-acting element in promoter and enhancer regions
Erufi.05G0013360.t1	CAAT-box	CAAAT	1834	1880	common cis-acting element in promoter and enhancer regions
Erufi.05G0013360.t1	CAAT-box	CCAAT	1878	1924	common cis-acting element in promoter and enhancer regions
Erufi.05G0013360.t1	CAAT-box	CAAAT	1911	1957	common cis-acting element in promoter and enhancer regions
Erufi.05G0013360.t1	GT1-motif	GGTTAA	150	196	light responsive element
Erufi.05G0013360.t1	ARE	AAACCA	512	558	cis-acting regulatory element essential for the anaerobic induction
Erufi.05G0013360.t1	ARE	AAACCA	654	700	cis-acting regulatory element essential for the anaerobic induction
Erufi.05G0013360.t1	3-AF1 binding site	TAAGAGAGGAA	1468	1514	light responsive element
Erufi.05G0013360.t1	G-box	TAACACGTAG	515	561	cis-acting regulatory element involved in light responsiveness
Erufi.05G0013360.t1	G-box	CACGTG	516	562	cis-acting regulatory element involved in light responsiveness
Erufi.05G0013360.t1	G-box	CACGAC	1216	1262	cis-acting regulatory element involved in light responsiveness
Erufi.05G0013360.t1	ACE	GCGACGTACC	1695	1741	cis-acting element involved in light responsiveness
Erufi.05G0013360.t1	TGA-element	AACGAC	204	250	auxin-responsive element
Erufi.05G0013360.t1	TGA-element	AACGAC	277	323	auxin-responsive element
Erufi.05G0013360.t1	circadian	CAAAGATATC	1556	1602	cis-acting regulatory element involved in circadian control
Erufi.05G0013360.t1	CAT-box	GCCACT	1255	1301	cis-acting regulatory element related to meristem expression
Erufi.05G0013360.t1	GATA-motif	AAGGATAAGG	1134	1180	part of a light responsive element
Erufi.06G0013230.t1	GC-motif	CCCCCG	488	534	enhancer-like element involved in anoxic specific inducibility
Erufi.06G0013230.t1	GC-motif	CCCCCG	753	799	enhancer-like element involved in anoxic specific inducibility
Erufi.06G0013230.t1	CAT-box	GCCACT	237	283	cis-acting regulatory element related to meristem expression
Erufi.06G0013230.t1	CAT-box	GCCACT	685	731	cis-acting regulatory element related to meristem expression
Erufi.06G0013230.t1	CGTCA-motif	CGTCA	41	87	cis-acting regulatory element involved in the MeJA-responsiveness
Erufi.06G0013230.t1	CGTCA-motif	CGTCA	198	244	cis-acting regulatory element involved in the MeJA-responsiveness
Erufi.06G0013230.t1	CGTCA-motif	CGTCA	428	474	cis-acting regulatory element involved in the MeJA-responsiveness
Erufi.06G0013230.t1	G-box	CACGTG	1430	1476	cis-acting regulatory element involved in light responsiveness
Erufi.06G0013230.t1	G-box	CACGTG	1574	1620	cis-acting regulatory element involved in light responsiveness
Erufi.06G0013230.t1	TGACG-motif	TGACG	41	87	cis-acting regulatory element involved in the MeJA-responsiveness
Erufi.06G0013230.t1	TGACG-motif	TGACG	198	244	cis-acting regulatory element involved in the MeJA-responsiveness
Erufi.06G0013230.t1	TGACG-motif	TGACG	428	474	cis-acting regulatory element involved in the MeJA-responsiveness
Erufi.06G0013230.t1	TGA-element	AACGAC	462	508	auxin-responsive element
Erufi.06G0013230.t1	TGA-element	AACGAC	546	592	auxin-responsive element
Erufi.06G0013230.t1	I-box	cGATAAGGCG	201	247	part of a light responsive element
Erufi.06G0013230.t1	O2-site	GATGATGTGG	468	514	cis-acting regulatory element involved in zein metabolism regulation
Erufi.06G0013230.t1	CAAT-box	CAAAT	1189	1235	common cis-acting element in promoter and enhancer regions
Erufi.06G0013230.t1	CAAT-box	CCAAT	1225	1271	common cis-acting element in promoter and enhancer regions
Erufi.06G0013230.t1	CAAT-box	CAAAT	1228	1274	common cis-acting element in promoter and enhancer regions
Erufi.06G0013230.t1	TCCC-motif	TCTCCCT	720	766	part of a light responsive element
Erufi.06G0013230.t1	TCCC-motif	TCTCCCT	1436	1482	part of a light responsive element
Erufi.06G0013230.t1	ARE	AAACCA	1455	1501	cis-acting regulatory element essential for the anaerobic induction
Erufi.06G0013230.t1	Box 4	ATTAAT	1416	1462	part of a conserved DNA module involved in light responsiveness
Erufi.06G0013230.t1	Box 4	ATTAAT	1749	1795	part of a conserved DNA module involved in light responsiveness
Erufi.06G0013230.t1	Sp1	GGGCGG	697	743	light responsive element
Erufi.06G0013230.t1	ABRE	CGCACGTGTC	1428	1474	cis-acting element involved in the abscisic acid responsiveness
Erufi.06G0013230.t1	ABRE	CACGTG	1430	1476	cis-acting element involved in the abscisic acid responsiveness
Erufi.06G0013230.t1	ABRE	ACGTG	1431	1477	cis-acting element involved in the abscisic acid responsiveness
Erufi.06G0013230.t1	ABRE	CACGTG	1574	1620	cis-acting element involved in the abscisic acid responsiveness
Erufi.06G0013230.t1	ABRE	ACGTG	1575	1621	cis-acting element involved in the abscisic acid responsiveness
Erufi.06G0013230.t1	GARE-motif	TCTGTTG	2	48	gibberellin-responsive element
Erufi.06G0013230.t1	G-Box	CACGTG	1430	1476	cis-acting regulatory element involved in light responsiveness
Erufi.06G0013230.t1	G-Box	CACGTG	1574	1620	cis-acting regulatory element involved in light responsiveness
Erufi.06G0013230.t1	MRE	AACCTAA	768	814	MYB binding site involved in light responsiveness
Erufi.06G0023450.t1	CCAAT-box	CAACGG	4	50	MYBHv1 binding site
Erufi.06G0023450.t1	GATA-motif	GATAGGA	508	554	part of a light responsive element
Erufi.06G0023450.t1	GATA-motif	AAGGATAAGG	1110	1156	part of a light responsive element
Erufi.06G0023450.t1	TCA-element	CCATCTTTTT	781	827	cis-acting element involved in salicylic acid responsiveness
Erufi.06G0023450.t1	CGTCA-motif	CGTCA	1100	1146	cis-acting regulatory element involved in the MeJA-responsiveness
Erufi.06G0023450.t1	I-box	GTATAAGGCC	925	971	part of a light responsive element
Erufi.06G0023450.t1	TGA-element	AACGAC	252	298	auxin-responsive element
Erufi.06G0023450.t1	TCT-motif	TCTTAC	1425	1471	part of a light responsive element
Erufi.06G0023450.t1	TCT-motif	TCTTAC	1523	1569	part of a light responsive element
Erufi.06G0023450.t1	TGACG-motif	TGACG	1100	1146	cis-acting regulatory element involved in the MeJA-responsiveness
Erufi.06G0023450.t1	G-box	TACGTG	635	681	cis-acting regulatory element involved in light responsiveness
Erufi.06G0023450.t1	TCCC-motif	TCTCCCT	1958	2004	part of a light responsive element
Erufi.06G0023450.t1	GT1-motif	GGTTAA	599	645	light responsive element
Erufi.06G0023450.t1	ARE	AAACCA	1173	1219	cis-acting regulatory element essential for the anaerobic induction
Erufi.06G0023450.t1	ARE	AAACCA	1413	1459	cis-acting regulatory element essential for the anaerobic induction
Erufi.06G0023450.t1	CAAT-box	CCAAT	59	105	common cis-acting element in promoter and enhancer regions
Erufi.06G0023450.t1	CAAT-box	CCAAT	75	121	common cis-acting element in promoter and enhancer regions
Erufi.06G0023450.t1	CAAT-box	CAAAT	268	314	common cis-acting element in promoter and enhancer regions
Erufi.06G0023450.t1	CAAT-box	CAAAT	344	390	common cis-acting element in promoter and enhancer regions
Erufi.06G0023450.t1	CAAT-box	CAAAT	397	443	common cis-acting element in promoter and enhancer regions
Erufi.06G0023450.t1	CAAT-box	CAAAT	442	488	common cis-acting element in promoter and enhancer regions
Erufi.06G0023450.t1	CAAT-box	CCAAT	670	716	common cis-acting element in promoter and enhancer regions
Erufi.06G0023450.t1	CAAT-box	CCAAT	701	747	common cis-acting element in promoter and enhancer regions
Erufi.06G0023450.t1	CAAT-box	CAAAT	1097	1143	common cis-acting element in promoter and enhancer regions
Erufi.06G0023450.t1	CAAT-box	CAAAT	1353	1399	common cis-acting element in promoter and enhancer regions
Erufi.06G0023450.t1	CAAT-box	CAAAT	1509	1555	common cis-acting element in promoter and enhancer regions
Erufi.06G0023450.t1	CAAT-box	CCAAT	1571	1617	common cis-acting element in promoter and enhancer regions
Erufi.06G0023450.t1	CAAT-box	CCAAT	1579	1625	common cis-acting element in promoter and enhancer regions
Erufi.06G0023450.t1	CAAT-box	CCAAT	1664	1710	common cis-acting element in promoter and enhancer regions
Erufi.06G0023450.t1	CAAT-box	CAAAT	1682	1728	common cis-acting element in promoter and enhancer regions
Erufi.06G0023450.t1	CAAT-box	CAAAT	1687	1733	common cis-acting element in promoter and enhancer regions
Erufi.06G0023450.t1	CAAT-box	CAAAT	1836	1882	common cis-acting element in promoter and enhancer regions
Erufi.06G0023450.t1	MBS	CAACTG	1036	1082	MYB binding site involved in drought-inducibility
Erufi.06G0023450.t1	MBS	CAACTG	1071	1117	MYB binding site involved in drought-inducibility
Erufi.06G0023450.t1	MBS	CAACTG	1446	1492	MYB binding site involved in drought-inducibility
Erufi.06G0023450.t1	Box 4	ATTAAT	456	502	part of a conserved DNA module involved in light responsiveness
Erufi.06G0023450.t1	P-box	CCTTTTG	980	1026	gibberellin-responsive element
Erufi.06G0023450.t1	ABRE	ACGTG	636	682	cis-acting element involved in the abscisic acid responsiveness
Erufi.06G0023450.t1	GARE-motif	TCTGTTG	680	726	gibberellin-responsive element
Erufi.06G0023450.t1	MRE	AACCTAA	1770	1816	MYB binding site involved in light responsiveness
Erufi.07G0007490.t1	GA-motif	ATAGATAA	316	362	part of a light responsive element
Erufi.07G0007490.t1	MBS	CAACTG	871	917	MYB binding site involved in drought-inducibility
Erufi.07G0007490.t1	Box 4	ATTAAT	181	227	part of a conserved DNA module involved in light responsiveness
Erufi.07G0007490.t1	Box 4	ATTAAT	1093	1139	part of a conserved DNA module involved in light responsiveness
Erufi.07G0007490.t1	AuxRR-core	GGTCCAT	1242	1288	cis-acting regulatory element involved in auxin responsiveness
Erufi.07G0007490.t1	AuxRR-core	GGTCCAT	1250	1296	cis-acting regulatory element involved in auxin responsiveness
Erufi.07G0007490.t1	ABRE	CGCACGTGTC	43	89	cis-acting element involved in the abscisic acid responsiveness
Erufi.07G0007490.t1	ABRE	ACGTG	46	92	cis-acting element involved in the abscisic acid responsiveness
Erufi.07G0007490.t1	ABRE	ACGTG	265	311	cis-acting element involved in the abscisic acid responsiveness
Erufi.07G0007490.t1	ABRE	ACGTG	1695	1741	cis-acting element involved in the abscisic acid responsiveness
Erufi.07G0007490.t1	ABRE	ACGTG	1901	1947	cis-acting element involved in the abscisic acid responsiveness
Erufi.07G0007490.t1	G-Box	CACGTT	45	91	cis-acting regulatory element involved in light responsiveness
Erufi.07G0007490.t1	MRE	AACCTAA	1786	1832	MYB binding site involved in light responsiveness
Erufi.07G0007490.t1	CAT-box	GCCACT	734	780	cis-acting regulatory element related to meristem expression
Erufi.07G0007490.t1	CAT-box	GCCACT	866	912	cis-acting regulatory element related to meristem expression
Erufi.07G0007490.t1	CAT-box	GCCACT	1469	1515	cis-acting regulatory element related to meristem expression
Erufi.07G0007490.t1	CCAAT-box	CAACGG	308	354	MYBHv1 binding site
Erufi.07G0007490.t1	GC-motif	CCCCCG	1500	1546	enhancer-like element involved in anoxic specific inducibility
Erufi.07G0007490.t1	CGTCA-motif	CGTCA	628	674	cis-acting regulatory element involved in the MeJA-responsiveness
Erufi.07G0007490.t1	CGTCA-motif	CGTCA	644	690	cis-acting regulatory element involved in the MeJA-responsiveness
Erufi.07G0007490.t1	CGTCA-motif	CGTCA	1277	1323	cis-acting regulatory element involved in the MeJA-responsiveness
Erufi.07G0007490.t1	CGTCA-motif	CGTCA	1283	1329	cis-acting regulatory element involved in the MeJA-responsiveness
Erufi.07G0007490.t1	CGTCA-motif	CGTCA	1295	1341	cis-acting regulatory element involved in the MeJA-responsiveness
Erufi.07G0007490.t1	TGA-element	AACGAC	1508	1554	auxin-responsive element
Erufi.07G0007490.t1	I-box	cCATATCCAAT	11	57	part of a light responsive element
Erufi.07G0007490.t1	I-box	AGATAAGG	1378	1424	part of a light responsive element
Erufi.07G0007490.t1	G-box	TACGTG	265	311	cis-acting regulatory element involved in light responsiveness
Erufi.07G0007490.t1	G-box	CACGTC	1695	1741	cis-acting regulatory element involved in light responsiveness
Erufi.07G0007490.t1	G-box	CACGTC	1900	1946	cis-acting regulatory element involved in light responsiveness
Erufi.07G0007490.t1	TGACG-motif	TGACG	628	674	cis-acting regulatory element involved in the MeJA-responsiveness
Erufi.07G0007490.t1	TGACG-motif	TGACG	644	690	cis-acting regulatory element involved in the MeJA-responsiveness
Erufi.07G0007490.t1	TGACG-motif	TGACG	1277	1323	cis-acting regulatory element involved in the MeJA-responsiveness
Erufi.07G0007490.t1	TGACG-motif	TGACG	1283	1329	cis-acting regulatory element involved in the MeJA-responsiveness
Erufi.07G0007490.t1	TGACG-motif	TGACG	1295	1341	cis-acting regulatory element involved in the MeJA-responsiveness
Erufi.07G0007490.t1	ARE	AAACCA	19	65	cis-acting regulatory element essential for the anaerobic induction
Erufi.07G0007490.t1	CAAT-box	CCAAT	11	57	common cis-acting element in promoter and enhancer regions
Erufi.07G0007490.t1	CAAT-box	CAAAT	133	179	common cis-acting element in promoter and enhancer regions
Erufi.07G0007490.t1	CAAT-box	CAAAT	245	291	common cis-acting element in promoter and enhancer regions
Erufi.07G0007490.t1	CAAT-box	CCAAT	396	442	common cis-acting element in promoter and enhancer regions
Erufi.07G0007490.t1	CAAT-box	CAAAT	441	487	common cis-acting element in promoter and enhancer regions
Erufi.07G0007490.t1	CAAT-box	CAAAT	511	557	common cis-acting element in promoter and enhancer regions
Erufi.07G0007490.t1	CAAT-box	CAAAT	1075	1121	common cis-acting element in promoter and enhancer regions
Erufi.07G0007490.t1	CAAT-box	CCAAT	1311	1357	common cis-acting element in promoter and enhancer regions
Erufi.07G0007490.t1	CAAT-box	CAAAT	1449	1495	common cis-acting element in promoter and enhancer regions
Erufi.07G0007490.t1	CAAT-box	CCAAT	1579	1625	common cis-acting element in promoter and enhancer regions
Erufi.07G0007490.t1	CAAT-box	CAAAT	1641	1687	common cis-acting element in promoter and enhancer regions
Erufi.07G0007490.t1	CAAT-box	CAAAT	1685	1731	common cis-acting element in promoter and enhancer regions
Erufi.07G0007490.t1	CAAT-box	CAAAT	1737	1783	common cis-acting element in promoter and enhancer regions
Erufi.07G0007490.t1	CAAT-box	CAAAT	1834	1880	common cis-acting element in promoter and enhancer regions
Erufi.07G0007490.t1	CAAT-box	CAAAT	1848	1894	common cis-acting element in promoter and enhancer regions
Erufi.07G0007490.t1	CAAT-box	CAAAT	1911	1957	common cis-acting element in promoter and enhancer regions
Erufi.07G0007490.t1	CAAT-box	CAAAT	1962	2008	common cis-acting element in promoter and enhancer regions
Erufi.07G0012940.t1	MRE	AACCTAA	998	1044	MYB binding site involved in light responsiveness
Erufi.07G0012940.t1	GARE-motif	TCTGTTG	272	318	gibberellin-responsive element
Erufi.07G0012940.t1	GARE-motif	TCTGTTG	711	757	gibberellin-responsive element
Erufi.07G0012940.t1	GARE-motif	TCTGTTG	1971	2017	gibberellin-responsive element
Erufi.07G0012940.t1	AE-box	AGAAACAA	1538	1584	part of a module for light response
Erufi.07G0012940.t1	LTR	CCGAAA	1932	1978	cis-acting element involved in low-temperature responsiveness
Erufi.07G0012940.t1	RY-element	CATGCATG	960	1006	cis-acting regulatory element involved in seed-specific regulation
Erufi.07G0012940.t1	3-AF1 binding site	TAAGAGAGGAA	1596	1642	light responsive element
Erufi.07G0012940.t1	ARE	AAACCA	488	534	cis-acting regulatory element essential for the anaerobic induction
Erufi.07G0012940.t1	ARE	AAACCA	645	691	cis-acting regulatory element essential for the anaerobic induction
Erufi.07G0012940.t1	CAAT-box	CAAAT	176	222	common cis-acting element in promoter and enhancer regions
Erufi.07G0012940.t1	CAAT-box	CCAAT	265	311	common cis-acting element in promoter and enhancer regions
Erufi.07G0012940.t1	CAAT-box	CAAAT	337	383	common cis-acting element in promoter and enhancer regions
Erufi.07G0012940.t1	CAAT-box	CAAAT	404	450	common cis-acting element in promoter and enhancer regions
Erufi.07G0012940.t1	CAAT-box	CAAAT	691	737	common cis-acting element in promoter and enhancer regions
Erufi.07G0012940.t1	CAAT-box	CCAAT	992	1038	common cis-acting element in promoter and enhancer regions
Erufi.07G0012940.t1	CAAT-box	CAAAT	1149	1195	common cis-acting element in promoter and enhancer regions
Erufi.07G0012940.t1	CAAT-box	CCAAT	1434	1480	common cis-acting element in promoter and enhancer regions
Erufi.07G0012940.t1	CAAT-box	CAAAT	1505	1551	common cis-acting element in promoter and enhancer regions
Erufi.07G0012940.t1	CAAT-box	CCAAT	1575	1621	common cis-acting element in promoter and enhancer regions
Erufi.07G0012940.t1	CAAT-box	CAAAT	1631	1677	common cis-acting element in promoter and enhancer regions
Erufi.07G0012940.t1	CAAT-box	CAAAT	1791	1837	common cis-acting element in promoter and enhancer regions
Erufi.07G0012940.t1	TGA-element	AACGAC	98	144	auxin-responsive element
Erufi.07G0012940.t1	TGA-element	AACGAC	1927	1973	auxin-responsive element
Erufi.07G0012940.t1	G-box	CACGAC	1608	1654	cis-acting regulatory element involved in light responsiveness
Erufi.07G0012940.t1	TGACG-motif	TGACG	1527	1573	cis-acting regulatory element involved in the MeJA-responsiveness
Erufi.07G0012940.t1	TCT-motif	TCTTAC	1748	1794	part of a light responsive element
Erufi.07G0012940.t1	CGTCA-motif	CGTCA	1527	1573	cis-acting regulatory element involved in the MeJA-responsiveness
Erufi.07G0012940.t1	CCAAT-box	CAACGG	1713	1759	MYBHv1 binding site
Erufi.07G0012940.t1	CAT-box	GCCACT	572	618	cis-acting regulatory element related to meristem expression
Erufi.07G0012940.t1	CAT-box	GCCACT	1140	1186	cis-acting regulatory element related to meristem expression
Erufi.07G0012940.t1	TCA-element	CCATCTTTTT	1693	1739	cis-acting element involved in salicylic acid responsiveness
Erufi.07G0017700.t1	ABRE	ACGTG	1339	1385	cis-acting element involved in the abscisic acid responsiveness
Erufi.07G0017700.t1	ABRE	ACGTG	1400	1446	cis-acting element involved in the abscisic acid responsiveness
Erufi.07G0017700.t1	ABRE	GCCGCGTGGC	1486	1532	cis-acting element involved in the abscisic acid responsiveness
Erufi.07G0017700.t1	P-box	CCTTTTG	69	115	gibberellin-responsive element
Erufi.07G0017700.t1	P-box	CCTTTTG	358	404	gibberellin-responsive element
Erufi.07G0017700.t1	RY-element	CATGCATG	995	1041	cis-acting regulatory element involved in seed-specific regulation
Erufi.07G0017700.t1	MBS	CAACTG	297	343	MYB binding site involved in drought-inducibility
Erufi.07G0017700.t1	MBS	CAACTG	1220	1266	MYB binding site involved in drought-inducibility
Erufi.07G0017700.t1	Sp1	GGGCGG	1593	1639	light responsive element
Erufi.07G0017700.t1	Sp1	GGGCGG	1705	1751	light responsive element
Erufi.07G0017700.t1	Sp1	GGGCGG	1772	1818	light responsive element
Erufi.07G0017700.t1	Sp1	GGGCGG	1912	1958	light responsive element
Erufi.07G0017700.t1	CGTCA-motif	CGTCA	294	340	cis-acting regulatory element involved in the MeJA-responsiveness
Erufi.07G0017700.t1	CGTCA-motif	CGTCA	1020	1066	cis-acting regulatory element involved in the MeJA-responsiveness
Erufi.07G0017700.t1	GC-motif	CCCCCG	236	282	enhancer-like element involved in anoxic specific inducibility
Erufi.07G0017700.t1	GC-motif	CCCCCG	1323	1369	enhancer-like element involved in anoxic specific inducibility
Erufi.07G0017700.t1	GC-motif	CCCCCG	1456	1502	enhancer-like element involved in anoxic specific inducibility
Erufi.07G0017700.t1	GC-motif	CCCCCG	1573	1619	enhancer-like element involved in anoxic specific inducibility
Erufi.07G0017700.t1	GC-motif	CCCCCG	1590	1636	enhancer-like element involved in anoxic specific inducibility
Erufi.07G0017700.t1	GATA-motif	GATAGGG	640	686	part of a light responsive element
Erufi.07G0017700.t1	CCAAT-box	CAACGG	108	154	MYBHv1 binding site
Erufi.07G0017700.t1	CCAAT-box	CAACGG	136	182	MYBHv1 binding site
Erufi.07G0017700.t1	CAAT-box	CAAAT	2	48	common cis-acting element in promoter and enhancer regions
Erufi.07G0017700.t1	CAAT-box	CCAAT	212	258	common cis-acting element in promoter and enhancer regions
Erufi.07G0017700.t1	CAAT-box	CAAAT	347	393	common cis-acting element in promoter and enhancer regions
Erufi.07G0017700.t1	CAAT-box	CCAAT	395	441	common cis-acting element in promoter and enhancer regions
Erufi.07G0017700.t1	CAAT-box	CAAAT	479	525	common cis-acting element in promoter and enhancer regions
Erufi.07G0017700.t1	CAAT-box	CAAAT	662	708	common cis-acting element in promoter and enhancer regions
Erufi.07G0017700.t1	CAAT-box	CAAAT	770	816	common cis-acting element in promoter and enhancer regions
Erufi.07G0017700.t1	CAAT-box	CAAAT	787	833	common cis-acting element in promoter and enhancer regions
Erufi.07G0017700.t1	CAAT-box	CCAAT	1355	1401	common cis-acting element in promoter and enhancer regions
Erufi.07G0017700.t1	CAAT-box	CCAAT	1812	1858	common cis-acting element in promoter and enhancer regions
Erufi.07G0017700.t1	GT1-motif	GGTTAA	232	278	light responsive element
Erufi.07G0017700.t1	ARE	AAACCA	942	988	cis-acting regulatory element essential for the anaerobic induction
Erufi.07G0017700.t1	TGACG-motif	TGACG	294	340	cis-acting regulatory element involved in the MeJA-responsiveness
Erufi.07G0017700.t1	TGACG-motif	TGACG	1020	1066	cis-acting regulatory element involved in the MeJA-responsiveness
Erufi.07G0017700.t1	G-box	CACGTC	1339	1385	cis-acting regulatory element involved in light responsiveness
Erufi.07G0017700.t1	G-box	TACGTG	1400	1446	cis-acting regulatory element involved in light responsiveness
Erufi.07G0017700.t1	TGA-element	AACGAC	49	95	auxin-responsive element
Erufi.07G0019690.t1	RY-element	CATGCATG	1217	1263	cis-acting regulatory element involved in seed-specific regulation
Erufi.07G0019690.t1	Box 4	ATTAAT	905	951	part of a conserved DNA module involved in light responsiveness
Erufi.07G0019690.t1	Box 4	ATTAAT	1636	1682	part of a conserved DNA module involved in light responsiveness
Erufi.07G0019690.t1	LTR	CCGAAA	835	881	cis-acting element involved in low-temperature responsiveness
[truncated: 954 more rows]
