# Supplementary material for: Identification and Characterization of the Efbzip Gene Family in Erianthus fulvus and Exploration of Functional Genes Involved in Sucrose Metabolism
Source: Genes (Basel). 2025 Dec 1;16(12):1434. doi: 10.3390/genes16121434 (PMC12733306; doi:10.3390/genes16121434)
Supplement: Supplementary file 1 [file genes-16-01434-s001.zip › Table S4.xls]

## Sheet: Sheet1
Table S4： Segmentally and tandemly duplicated gene pairs.
Serial number	Gene ID	Gene Name	Gene ID	Gene Name	Duplication Type	Ka	Ks	Ka_Ks	Selection pressure	Divergence-Time(MYA)
1	Erufi.01G0035630.t1	Efbzip4	Erufi.02G0041300.t1	Efbzip20	Segmental duplication	0.15916509648042804	0.7698018379397553	0.2067611281708635	purify selection	63.0985
2	Erufi.01G0036440.t1	Efbzip5	Erufi.02G0041940.t1	Efbzip22	Segmental duplication	0.2823419016780607	0.4647398821441513	0.6075267316749996	purify selection	38.0934
3	Erufi.01G0036630.t1	Efbzip6	Erufi.02G0041790.t1	Efbzip21	Segmental duplication	0.04788741289925762	0.7766082911069712	0.0616622478122134	purify selection	63.6564
4	Erufi.02G0023830.t1	Efbzip14	Erufi.04G0029180.t1	Efbzip43	Segmental duplication	0.300035782483793	1.3295124916254255	0.22567353400115667	purify selection	108.976
5	Erufi.02G0023830.t1	Efbzip14	Erufi.07G0017700.t1	Efbzip53	Segmental duplication	0.1947464090548136	0.9083118048069322	0.21440479802660747	purify selection	74.4518
6	Erufi.02G0018400.t1	Efbzip13	Erufi.07G0012940.t1	Efbzip52	Segmental duplication	0.2329286636837065	1.0337230605586742	0.22532985145733375	purify selection	84.7314
7	Erufi.02G0027280.t1	Efbzip16	Erufi.07G0020540.t1	Efbzip57	Segmental duplication	0.21187432681241372	0.829075198139132	0.2555550175520482	purify selection	67.957
8	Erufi.02G0027570.t1	Efbzip17	Erufi.07G0020260.t1	Efbzip56	Segmental duplication	0.3804950898559089	0.8592005985780241	0.4428477942003623	purify selection	70.4263
9	Erufi.02G0028730.t1	Efbzip18	Erufi.07G0019700.t1	Efbzip55	Segmental duplication	0.4011331842239396	0.6050894936027273	0.6629319934735214	purify selection	49.5975
10	Erufi.02G0023830.t1	Efbzip14	Erufi.10G0009050.t1	Efbzip72	Segmental duplication	0.6768425819991272	1.6747210749657375	0.4041524240166228	purify selection	137.272
11	Erufi.03G0002620.t1	Efbzip23	Erufi.03G0028260.t1	Efbzip27	Segmental duplication	0.23630797531768039	0.8737793117084232	0.2704435458143869	purify selection	71.6213
12	Erufi.03G0002620.t1	Efbzip23	Erufi.04G0010590.t1	Efbzip40	Segmental duplication	0.3119768787086785	0.8177947982362319	0.3814855259308698	purify selection	67.0324
13	Erufi.03G0034380.t1	Efbzip32	Erufi.05G0005740.t1	Efbzip45	Segmental duplication	0.37350769269480094	2.0788855055738127	0.17966727445709213	purify selection	170.4
14	Erufi.03G0034380.t1	Efbzip32	Erufi.08G0004770.t1	Efbzip58	Segmental duplication	0.36439120090186533	1.6729967572226645	0.21780747591333635	purify selection	137.131
15	Erufi.03G0030920.t1	Efbzip28	Erufi.09G0018000.t1	Efbzip70	Segmental duplication	0.1938044826952356	1.1887057576714266	0.16303822997785597	purify selection	97.4349
16	Erufi.03G0031220.t1	Efbzip29	Erufi.09G0017750.t1	Efbzip69	Segmental duplication	0.12736912851015986	1.0551413778752396	0.12071285533948611	purify selection	86.487
17	Erufi.03G0031400.t1	Efbzip30	Erufi.09G0017580.t1	Efbzip68	Segmental duplication	0.1676875134809352	0.8250589234429762	0.20324307599895305	purify selection	67.6278
18	Erufi.03G0034380.t1	Efbzip32	Erufi.09G0015360.t2	Efbzip67	Segmental duplication	0.19326430910269132	0.987683235781448	0.19567438435844461	purify selection	80.9576
19	Erufi.03G0034850.t1	Efbzip33	Erufi.09G0015000.t1	Efbzip66	Segmental duplication	0.2741428171576697	0.9915650463155874	0.2764748698800116	purify selection	81.2758
20	Erufi.04G0007910.t1	Efbzip37	Erufi.10G0018410.t1	Efbzip75	Segmental duplication	0.2860463836259231	0.5333766759325658	0.5362933861436558	purify selection	43.7194
21	Erufi.04G0008050.t2	Efbzip38	Erufi.10G0018700.t1	Efbzip76	Segmental duplication	0.3276201167238165	0.5791617780267283	0.5656797964811429	purify selection	47.4723
22	Erufi.04G0029180.t1	Efbzip43	Erufi.10G0009050.t1	Efbzip72	Segmental duplication	0.4422857822568389	1.0332508101716644	0.42805268372676863	purify selection	84.6927
23	Erufi.04G0006510.t1	Efbzip36	Erufi.10G0020940.t1	Efbzip77	Segmental duplication	0.3367472978701693	1.825447772139574	0.18447380582982878	purify selection	149.627
24	Erufi.05G0005740.t1	Efbzip45	Erufi.08G0004770.t1	Efbzip58	Segmental duplication	0.05618553849633795	0.284304431924736	0.1976245608130793	purify selection	23.3036
25	Erufi.05G0006720.t1	Efbzip47	Erufi.08G0005580.t1	Efbzip59	Segmental duplication	0.11136471738325374	0.5942255020580064	0.18741154157396406	purify selection	48.707
26	Erufi.06G0023450.t1	Efbzip50	Erufi.07G0007490.t1	Efbzip51	Segmental duplication	0.40047798731083606	0.6541668208984032	0.6121955050560921	purify selection	53.6202
27	Erufi.07G0019690.t1	Efbzip54	Erufi.07G0019700.t1	Efbzip55	Tandem duplication	0.033894955569193495	0.06812547091984264	0.4975371929402846	purify selection	5.58405
28	Erufi.10G0025980.t1	Efbzip78	Erufi.10G0025990.t2	Efbzip79	Tandem duplication	0.35201397113222255	0.8522431110868501	0.41304407926900755	purify selection	69.856

## Sheet: Sheet2
Erufi.01G0035630.t1	Erufi.02G0041300.t1
Erufi.01G0036440.t1	Erufi.02G0041940.t1
Erufi.01G0036630.t1	Erufi.02G0041790.t1
Erufi.01G0036440.t1	Erufi.03G0031400.t1
Erufi.01G0036630.t1	Erufi.03G0031220.t1
Erufi.01G0036440.t1	Erufi.09G0017580.t1
Erufi.01G0036630.t1	Erufi.09G0017750.t1
Erufi.02G0023830.t1	Erufi.04G0029180.t1
Erufi.02G0023830.t1	Erufi.07G0017700.t1
Erufi.02G0018400.t1	Erufi.07G0012940.t1
Erufi.02G0027280.t1	Erufi.07G0020540.t1
Erufi.02G0027570.t1	Erufi.07G0020260.t1
Erufi.02G0028730.t1	Erufi.07G0019700.t1
Erufi.02G0023830.t1	Erufi.10G0009050.t1
Erufi.03G0002620.t1	Erufi.03G0028260.t1
Erufi.03G0002620.t1	Erufi.04G0010590.t1
Erufi.03G0034380.t1	Erufi.05G0005740.t1
Erufi.03G0034380.t1	Erufi.08G0004770.t1
Erufi.03G0030920.t1	Erufi.09G0018000.t1
Erufi.03G0031220.t1	Erufi.09G0017750.t1
Erufi.03G0031400.t1	Erufi.09G0017580.t1
Erufi.03G0034380.t1	Erufi.09G0015360.t2
Erufi.03G0034850.t1	Erufi.09G0015000.t1
Erufi.04G0007910.t1	Erufi.10G0018410.t1
Erufi.04G0008050.t2	Erufi.10G0018700.t1
Erufi.04G0029180.t1	Erufi.10G0009050.t1
Erufi.04G0006510.t1	Erufi.10G0020940.t1
Erufi.05G0005740.t1	Erufi.08G0004770.t1
Erufi.05G0006720.t1	Erufi.08G0005580.t1
Erufi.06G0023450.t1	Erufi.07G0007490.t1
Erufi.07G0019690.t1	Erufi.07G0019700.t1
Erufi.10G0025980.t1	Erufi.10G0025990.t2
