# Supplementary material for: Identification and Characterization of the Efbzip Gene Family in Erianthus fulvus and Exploration of Functional Genes Involved in Sucrose Metabolism
Source: Genes (Basel). 2025 Dec 1;16(12):1434. doi: 10.3390/genes16121434 (PMC12733306; doi:10.3390/genes16121434)
Supplement: Supplementary file 1 [file genes-16-01434-s001.zip › Table S5.xls]

## Sheet: Number
Table S5： The number of collinear genes between the E.fulvus Efbzip gene family and other different species
At	Ss	Er	XTT22
5	179	262	597

## Sheet: Genelinks
transcript:AT1G72360.2	Erufi.01G0044770.t1
transcript:AT1G72370.1	Erufi.01G0044830.t1
transcript:AT1G72450.1	Erufi.01G0044890.t1
transcript:AT1G72490.3	Erufi.01G0044960.t1
transcript:AT1G72510.2	Erufi.01G0044990.t1
transcript:AT1G72520.1	Erufi.01G0045000.t2
transcript:AT1G72540.1	Erufi.01G0045020.t1
transcript:AT1G72620.1	Erufi.01G0045060.t1
transcript:AT1G72820.1	Erufi.01G0045220.t1
transcript:AT1G72830.2	Erufi.01G0045230.t1
transcript:AT1G06960.1	Erufi.01G0037800.t1
transcript:AT1G06980.1	Erufi.01G0037860.t1
transcript:AT1G07030.1	Erufi.01G0037920.t1
transcript:AT1G07080.1	Erufi.01G0038000.t1
transcript:AT1G07110.1	Erufi.01G0038090.t1
transcript:AT1G07120.1	Erufi.01G0038100.t1
transcript:AT1G07140.1	Erufi.01G0038150.t1
transcript:AT1G07150.1	Erufi.01G0038160.t1
transcript:AT1G07160.1	Erufi.01G0038180.t1
transcript:AT1G76060.1	Erufi.01G0047890.t1
transcript:AT1G76090.1	Erufi.01G0047930.t1
transcript:AT1G76290.1	Erufi.01G0048060.t1
transcript:AT1G76350.1	Erufi.01G0048270.t1
transcript:AT1G76360.1	Erufi.01G0048340.t1
transcript:AT1G76370.1	Erufi.01G0048350.t1
transcript:AT1G76380.2	Erufi.01G0048360.t1
transcript:AT1G76400.1	Erufi.01G0048570.t1
transcript:AT1G76410.1	Erufi.01G0048580.t1
transcript:AT1G77990.1	Erufi.01G0044110.t1
transcript:AT1G78080.1	Erufi.01G0044200.t1
transcript:AT1G78160.2	Erufi.01G0044220.t1
transcript:AT1G78170.1	Erufi.01G0044230.t1
transcript:AT1G78180.1	Erufi.01G0044250.t1
transcript:AT1G78230.1	Erufi.01G0044310.t1
transcript:AT1G78310.1	Erufi.01G0044340.t2
transcript:AT1G20330.1	Erufi.01G0047930.t1
transcript:AT1G20560.1	Erufi.01G0048060.t1
transcript:AT1G20620.6	Erufi.01G0048260.t1
transcript:AT1G20640.3	Erufi.01G0048270.t1
transcript:AT1G20650.1	Erufi.01G0048350.t1
transcript:AT1G20670.1	Erufi.01G0048360.t1
transcript:AT1G20760.1	Erufi.01G0048390.t1
transcript:AT1G20823.1	Erufi.01G0048580.t1
transcript:AT1G22150.1	Erufi.01G0044110.t1
transcript:AT1G22190.1	Erufi.01G0044200.t1
transcript:AT1G22240.1	Erufi.01G0044220.t1
transcript:AT1G22250.1	Erufi.01G0044230.t1
transcript:AT1G22430.1	Erufi.01G0044350.t1
transcript:AT1G22490.2	Erufi.01G0044380.t1
transcript:AT1G22500.1	Erufi.01G0044390.t1
transcript:AT1G17260.1	Erufi.01G0044740.t1
transcript:AT1G17340.1	Erufi.01G0044840.t1
transcript:AT1G17380.1	Erufi.01G0044890.t1
transcript:AT1G17400.1	Erufi.01G0044960.t1
transcript:AT1G17420.1	Erufi.01G0045000.t2
transcript:AT1G17430.1	Erufi.01G0045060.t1
transcript:AT1G17590.1	Erufi.01G0045230.t1
transcript:AT1G07230.1	Erufi.01G0002550.t1
transcript:AT1G07290.1	Erufi.01G0002580.t2
transcript:AT1G07410.1	Erufi.01G0002780.t1
transcript:AT1G07520.3	Erufi.01G0002860.t1
transcript:AT1G07570.3	Erufi.01G0002870.t1
transcript:AT1G07630.1	Erufi.01G0002890.t1
transcript:AT1G07640.3	Erufi.01G0002900.t1
transcript:AT1G04410.1	Erufi.01G0020050.t1
transcript:AT1G04430.1	Erufi.01G0020100.t1
transcript:AT1G04440.1	Erufi.01G0020170.t1
transcript:AT1G04470.1	Erufi.01G0020380.t1
transcript:AT1G04480.1	Erufi.01G0020560.t1
transcript:AT1G04500.1	Erufi.01G0020570.t1
transcript:AT1G04510.1	Erufi.01G0020580.t1
transcript:AT1G29940.1	Erufi.01G0014220.t1
transcript:AT1G30100.1	Erufi.01G0014260.t1
transcript:AT1G30120.1	Erufi.01G0014310.t1
transcript:AT1G30190.1	Erufi.01G0014350.t1
transcript:AT1G30300.2	Erufi.01G0014390.t3
transcript:AT1G30440.1	Erufi.01G0014450.t1
transcript:AT1G30490.1	Erufi.01G0014480.t1
transcript:AT1G07320.1	Erufi.01G0039920.t1
transcript:AT1G07350.1	Erufi.01G0039900.t2
transcript:AT1G07400.1	Erufi.01G0039800.t2
transcript:AT1G07430.1	Erufi.01G0039670.t1
transcript:AT1G07440.1	Erufi.01G0039660.t1
transcript:AT1G07490.1	Erufi.01G0039470.t1
transcript:AT1G07520.3	Erufi.01G0039440.t1
transcript:AT1G07540.1	Erufi.01G0039420.t1
transcript:AT1G07570.3	Erufi.01G0039400.t1
transcript:AT1G07630.1	Erufi.01G0039380.t1
transcript:AT1G07640.3	Erufi.01G0039310.t1
transcript:AT1G07645.1	Erufi.01G0039170.t1
transcript:AT1G07790.1	Erufi.01G0039030.t1
transcript:AT1G13680.1	Erufi.01G0031580.t1
transcript:AT1G13700.1	Erufi.01G0031530.t1
transcript:AT1G13710.1	Erufi.01G0031520.t1
transcript:AT1G13730.1	Erufi.01G0031470.t1
transcript:AT1G13740.1	Erufi.01G0031460.t1
transcript:AT1G13880.2	Erufi.01G0031300.t1
transcript:AT1G13960.1	Erufi.01G0031200.t1
transcript:AT1G13970.1	Erufi.01G0031190.t2
transcript:AT1G72310.1	Erufi.01G0032350.t1
transcript:AT1G72450.1	Erufi.01G0032190.t1
transcript:AT1G72490.3	Erufi.01G0032010.t1
transcript:AT1G72500.1	Erufi.01G0031990.t1
transcript:AT1G72540.1	Erufi.01G0031980.t1
transcript:AT1G72630.1	Erufi.01G0031900.t1
transcript:AT1G72640.1	Erufi.01G0031890.t1
transcript:AT1G72830.2	Erufi.01G0031850.t1
transcript:AT1G69060.1	Erufi.01G0007890.t1
transcript:AT1G69120.1	Erufi.01G0007860.t1
transcript:AT1G69220.1	Erufi.01G0007800.t1
transcript:AT1G69270.1	Erufi.01G0007760.t1
transcript:AT1G69310.1	Erufi.01G0007640.t1
transcript:AT1G69360.1	Erufi.01G0007590.t2
transcript:AT1G69400.1	Erufi.01G0007580.t1
transcript:AT1G07730.2	Erufi.01G0038840.t1
transcript:AT1G07810.1	Erufi.01G0038760.t1
transcript:AT1G07870.2	Erufi.01G0038550.t1
transcript:AT1G07890.1	Erufi.01G0038470.t1
transcript:AT1G07900.1	Erufi.01G0038370.t1
transcript:AT1G07960.3	Erufi.01G0038350.t1
transcript:AT1G07970.1	Erufi.01G0038300.t1
transcript:AT1G56350.1	Erufi.01G0037290.t1
transcript:AT1G56423.1	Erufi.01G0037190.t1
transcript:AT1G56430.1	Erufi.01G0037170.t1
transcript:AT1G56500.1	Erufi.01G0036940.t1
transcript:AT1G56560.1	Erufi.01G0036810.t1
transcript:AT1G56600.1	Erufi.01G0036750.t1
transcript:AT1G56690.1	Erufi.01G0036710.t1
transcript:AT1G14670.1	Erufi.01G0041460.t1
transcript:AT1G14690.2	Erufi.01G0041420.t1
transcript:AT1G14700.1	Erufi.01G0041360.t1
transcript:AT1G14710.1	Erufi.01G0041340.t1
transcript:AT1G14720.1	Erufi.01G0041330.t1
transcript:AT1G14740.1	Erufi.01G0041320.t1
transcript:AT1G02830.1	Erufi.01G0035310.t1
transcript:AT1G02840.1	Erufi.01G0035280.t1
transcript:AT1G02890.1	Erufi.01G0035180.t1
transcript:AT1G02900.1	Erufi.01G0035150.t1
transcript:AT1G02990.4	Erufi.01G0035050.t2
transcript:AT1G03010.1	Erufi.01G0035020.t1
transcript:AT1G78070.1	Erufi.01G0033150.t1
transcript:AT1G78090.1	Erufi.01G0033100.t1
transcript:AT1G78150.3	Erufi.01G0033030.t1
transcript:AT1G78210.1	Erufi.01G0032940.t1
transcript:AT1G78280.1	Erufi.01G0032840.t1
transcript:AT1G78290.2	Erufi.01G0032820.t1
transcript:AT1G72210.1	Erufi.01G0023430.t1
transcript:AT1G72320.4	Erufi.01G0023220.t1
transcript:AT1G72330.3	Erufi.01G0023170.t1
transcript:AT1G72390.1	Erufi.01G0023160.t1
transcript:AT1G72450.1	Erufi.01G0023060.t1
transcript:AT1G72540.1	Erufi.01G0022970.t1
transcript:AT1G75950.1	Erufi.02G0028690.t1
transcript:AT1G76010.1	Erufi.02G0028800.t1
transcript:AT1G76020.1	Erufi.02G0028820.t1
transcript:AT1G76150.1	Erufi.02G0029030.t1
transcript:AT1G76190.1	Erufi.02G0029110.t1
transcript:AT1G76270.1	Erufi.02G0029300.t2
transcript:AT1G76350.1	Erufi.02G0029370.t2
transcript:AT1G76380.2	Erufi.02G0029420.t1
transcript:AT1G76390.2	Erufi.02G0029560.t1
transcript:AT1G76410.1	Erufi.02G0029710.t1
transcript:AT1G76520.2	Erufi.02G0029720.t1
transcript:AT1G76710.3	Erufi.02G0029850.t1
transcript:AT1G20530.1	Erufi.02G0029250.t1
transcript:AT1G20550.1	Erufi.02G0029300.t2
transcript:AT1G20640.3	Erufi.02G0029370.t2
transcript:AT1G20670.1	Erufi.02G0029420.t1
transcript:AT1G20693.1	Erufi.02G0029500.t1
transcript:AT1G20720.2	Erufi.02G0029510.t2
transcript:AT1G20780.1	Erufi.02G0029560.t1
transcript:AT1G20823.1	Erufi.02G0029710.t1
transcript:AT1G20925.1	Erufi.02G0029720.t1
transcript:AT1G19790.1	Erufi.02G0028190.t2
transcript:AT1G19940.1	Erufi.02G0028360.t1
transcript:AT1G19970.1	Erufi.02G0028380.t1
transcript:AT1G20080.2	Erufi.02G0028640.t1
transcript:AT1G20120.1	Erufi.02G0028700.t1
transcript:AT1G20220.1	Erufi.02G0028800.t1
transcript:AT1G20225.1	Erufi.02G0028820.t1
transcript:AT1G20300.1	Erufi.02G0028860.t1
transcript:AT1G53830.1	Erufi.02G0022550.t1
transcript:AT1G53885.1	Erufi.02G0022560.t1
transcript:AT1G53910.1	Erufi.02G0022640.t1
transcript:AT1G54070.1	Erufi.02G0022740.t1
transcript:AT1G54090.1	Erufi.02G0022870.t1
transcript:AT1G54100.2	Erufi.02G0022920.t1
transcript:AT1G54130.1	Erufi.02G0023090.t1
transcript:AT1G54180.1	Erufi.02G0023190.t1
transcript:AT1G72330.3	Erufi.02G0022570.t1
transcript:AT1G72360.2	Erufi.02G0022640.t1
transcript:AT1G72430.1	Erufi.02G0022720.t1
transcript:AT1G72470.1	Erufi.02G0022870.t1
transcript:AT1G72480.1	Erufi.02G0022880.t2
transcript:AT1G72490.3	Erufi.02G0022900.t1
transcript:AT1G72540.1	Erufi.02G0023060.t1
transcript:AT1G72310.1	Erufi.02G0037460.t1
transcript:AT1G72330.3	Erufi.02G0037440.t1
transcript:AT1G72360.2	Erufi.02G0037390.t2
transcript:AT1G72370.1	Erufi.02G0037350.t1
transcript:AT1G72410.1	Erufi.02G0037280.t1
transcript:AT1G72450.1	Erufi.02G0037260.t1
transcript:AT1G72480.1	Erufi.02G0037240.t1
transcript:AT1G72500.1	Erufi.02G0037220.t1
transcript:AT1G72510.2	Erufi.02G0037140.t1
transcript:AT1G72540.1	Erufi.02G0037130.t1
transcript:AT1G72560.1	Erufi.02G0037110.t1
transcript:AT1G72620.1	Erufi.02G0037080.t1
transcript:AT1G72830.2	Erufi.02G0036930.t3
transcript:AT1G30090.1	Erufi.02G0005020.t2
transcript:AT1G30130.1	Erufi.02G0005010.t1
transcript:AT1G30135.1	Erufi.02G0005000.t1
transcript:AT1G30210.1	Erufi.02G0004860.t1
transcript:AT1G30220.1	Erufi.02G0004810.t1
transcript:AT1G30270.1	Erufi.02G0004670.t1
transcript:AT1G30360.1	Erufi.02G0004640.t1
transcript:AT1G30380.1	Erufi.02G0004610.t1
transcript:AT1G30510.2	Erufi.02G0004550.t1
transcript:AT1G30540.1	Erufi.02G0004530.t1
transcript:AT1G30570.1	Erufi.02G0004470.t1
transcript:AT1G61050.2	Erufi.02G0034560.t1
transcript:AT1G61105.1	Erufi.02G0034530.t1
transcript:AT1G61110.1	Erufi.02G0034520.t1
transcript:AT1G61215.1	Erufi.02G0034440.t1
transcript:AT1G61240.4	Erufi.02G0034430.t1
transcript:AT1G61250.1	Erufi.02G0034410.t1
transcript:AT1G61260.1	Erufi.02G0034340.t1
transcript:AT1G61350.1	Erufi.02G0034240.t1
transcript:AT1G77930.1	Erufi.02G0038200.t1
transcript:AT1G78070.1	Erufi.02G0038070.t1
transcript:AT1G78090.1	Erufi.02G0038030.t1
transcript:AT1G78150.3	Erufi.02G0037950.t1
transcript:AT1G78190.1	Erufi.02G0037850.t1
transcript:AT1G78210.1	Erufi.02G0037840.t1
transcript:AT1G78290.2	Erufi.02G0037810.t1
transcript:AT1G11090.1	Erufi.02G0034480.t1
transcript:AT1G11130.1	Erufi.02G0034450.t2
transcript:AT1G11170.1	Erufi.02G0034430.t1
transcript:AT1G11180.2	Erufi.02G0034410.t1
transcript:AT1G11210.1	Erufi.02G0034340.t1
transcript:AT1G11260.1	Erufi.02G0034220.t1
transcript:AT1G11390.1	Erufi.02G0034130.t1
transcript:AT1G61760.1	Erufi.02G0032840.t1
transcript:AT1G61800.2	Erufi.02G0032620.t1
transcript:AT1G61850.2	Erufi.02G0032550.t1
transcript:AT1G61890.1	Erufi.02G0032340.t1
transcript:AT1G61930.1	Erufi.02G0032330.t1
transcript:AT1G61950.1	Erufi.02G0032250.t1
transcript:AT1G62050.1	Erufi.02G0032030.t1
transcript:AT1G62180.1	Erufi.02G0031890.t1
transcript:AT1G26310.1	Erufi.02G0036780.t1
transcript:AT1G26360.1	Erufi.02G0036650.t1
transcript:AT1G26500.1	Erufi.02G0036430.t1
transcript:AT1G26520.1	Erufi.02G0036380.t1
transcript:AT1G26610.1	Erufi.02G0036370.t1
transcript:AT1G26650.1	Erufi.02G0036200.t1
transcript:AT1G26660.2	Erufi.02G0036150.t1
transcript:AT1G02700.1	Erufi.02G0041140.t1
transcript:AT1G02830.1	Erufi.02G0041030.t1
transcript:AT1G02860.1	Erufi.02G0040980.t1
transcript:AT1G02890.1	Erufi.02G0040890.t1
transcript:AT1G02900.1	Erufi.02G0040860.t1
transcript:AT1G02990.4	Erufi.02G0040780.t1
transcript:AT1G11360.4	Erufi.03G0030090.t1
transcript:AT1G11410.4	Erufi.03G0030120.t1
transcript:AT1G11490.2	Erufi.03G0030260.t1
transcript:AT1G11540.2	Erufi.03G0030280.t1
transcript:AT1G11570.3	Erufi.03G0030320.t1
transcript:AT1G11580.2	Erufi.03G0030330.t1
transcript:AT1G11630.1	Erufi.03G0030440.t1
transcript:AT1G11690.1	Erufi.03G0030520.t1
transcript:AT1G06840.1	Erufi.03G0031870.t1
transcript:AT1G06920.1	Erufi.03G0032070.t1
transcript:AT1G06980.1	Erufi.03G0032290.t1
transcript:AT1G07000.1	Erufi.03G0032340.t1
transcript:AT1G07080.1	Erufi.03G0032400.t1
transcript:AT1G07090.1	Erufi.03G0032420.t1
transcript:AT1G07180.1	Erufi.03G0032500.t2
transcript:AT1G52570.1	Erufi.03G0005520.t1
transcript:AT1G52590.1	Erufi.03G0005470.t1
transcript:AT1G52695.1	Erufi.03G0005360.t1
transcript:AT1G52720.1	Erufi.03G0005320.t1
transcript:AT1G52770.1	Erufi.03G0005240.t1
transcript:AT1G52780.1	Erufi.03G0005190.t1
transcript:AT1G56230.1	Erufi.03G0014980.t1
transcript:AT1G56330.1	Erufi.03G0014770.t1
transcript:AT1G56560.1	Erufi.03G0014630.t1
transcript:AT1G56670.1	Erufi.03G0014550.t1
transcript:AT1G56710.1	Erufi.03G0014520.t1
transcript:AT1G56720.3	Erufi.03G0014340.t1
transcript:AT1G57590.1	Erufi.03G0014280.t1
transcript:AT1G78020.1	Erufi.04G0028300.t1
transcript:AT1G78050.1	Erufi.04G0028320.t1
transcript:AT1G78060.1	Erufi.04G0028350.t1
transcript:AT1G78080.1	Erufi.04G0028400.t1
transcript:AT1G78090.1	Erufi.04G0028410.t1
transcript:AT1G78110.1	Erufi.04G0028450.t2
transcript:AT1G78120.1	Erufi.04G0028460.t1
transcript:AT1G78240.2	Erufi.04G0028630.t1
transcript:AT1G78260.1	Erufi.04G0028650.t2
transcript:AT1G22160.1	Erufi.04G0028300.t1
transcript:AT1G22170.1	Erufi.04G0028320.t1
transcript:AT1G22180.2	Erufi.04G0028340.t1
transcript:AT1G22190.1	Erufi.04G0028400.t1
transcript:AT1G22210.1	Erufi.04G0028410.t1
transcript:AT1G22230.1	Erufi.04G0028450.t2
transcript:AT1G22330.1	Erufi.04G0028650.t2
transcript:AT1G22490.2	Erufi.04G0028830.t1
transcript:AT1G22500.1	Erufi.04G0028840.t1
transcript:AT1G59610.1	Erufi.04G0027440.t1
transcript:AT1G59760.1	Erufi.04G0027460.t1
transcript:AT1G59900.1	Erufi.04G0027500.t1
transcript:AT1G59970.1	Erufi.04G0027570.t1
transcript:AT1G59980.1	Erufi.04G0027580.t1
transcript:AT1G60030.1	Erufi.04G0027670.t1
transcript:AT1G60060.1	Erufi.04G0027740.t1
transcript:AT1G12970.1	Erufi.04G0018880.t1
transcript:AT1G12980.1	Erufi.04G0018920.t1
transcript:AT1G12990.1	Erufi.04G0019130.t1
transcript:AT1G13020.1	Erufi.04G0019170.t1
transcript:AT1G13140.1	Erufi.04G0019250.t1
transcript:AT1G13180.1	Erufi.04G0019270.t1
transcript:AT1G12570.1	Erufi.04G0023810.t1
transcript:AT1G12610.1	Erufi.04G0023770.t1
transcript:AT1G12630.1	Erufi.04G0023760.t1
transcript:AT1G12640.1	Erufi.04G0023720.t1
transcript:AT1G12710.2	Erufi.04G0023710.t1
transcript:AT1G12760.1	Erufi.04G0023690.t1
transcript:AT1G63000.1	Erufi.04G0023820.t1
transcript:AT1G63010.5	Erufi.04G0023800.t1
transcript:AT1G63030.2	Erufi.04G0023770.t1
transcript:AT1G63050.1	Erufi.04G0023720.t1
transcript:AT1G63090.1	Erufi.04G0023710.t1
transcript:AT1G63170.1	Erufi.04G0023690.t1
transcript:AT1G31650.1	Erufi.04G0025130.t1
transcript:AT1G31820.1	Erufi.04G0025010.t1
transcript:AT1G32060.1	Erufi.04G0024760.t1
transcript:AT1G32170.1	Erufi.04G0024670.t2
transcript:AT1G32320.1	Erufi.04G0024570.t1
transcript:AT1G32340.1	Erufi.04G0024550.t1
transcript:AT1G32450.1	Erufi.04G0024380.t1
transcript:AT1G67580.1	Erufi.04G0019470.t1
transcript:AT1G67590.1	Erufi.04G0019460.t1
transcript:AT1G67700.2	Erufi.04G0019370.t2
transcript:AT1G67730.1	Erufi.04G0019300.t1
transcript:AT1G67880.1	Erufi.04G0019130.t1
transcript:AT1G67900.2	Erufi.04G0019100.t1
transcript:AT1G33420.1	Erufi.05G0012090.t1
transcript:AT1G33440.1	Erufi.05G0012080.t1
transcript:AT1G33700.1	Erufi.05G0011880.t1
transcript:AT1G33760.1	Erufi.05G0011840.t1
transcript:AT1G33770.1	Erufi.05G0011820.t1
transcript:AT1G33800.1	Erufi.05G0011810.t1
transcript:AT1G20380.1	Erufi.06G0017790.t1
transcript:AT1G20410.1	Erufi.06G0017810.t1
transcript:AT1G20530.1	Erufi.06G0017870.t1
transcript:AT1G20550.1	Erufi.06G0017890.t1
transcript:AT1G20590.1	Erufi.06G0017910.t1
transcript:AT1G20693.1	Erufi.06G0017970.t1
transcript:AT1G76040.2	Erufi.06G0017770.t1
transcript:AT1G76140.1	Erufi.06G0017790.t1
transcript:AT1G76160.1	Erufi.06G0017840.t1
transcript:AT1G76270.1	Erufi.06G0017890.t1
transcript:AT1G76310.3	Erufi.06G0017910.t1
transcript:AT1G76360.1	Erufi.06G0017940.t1
transcript:AT1G79270.1	Erufi.06G0020670.t1
transcript:AT1G79350.1	Erufi.06G0020760.t1
transcript:AT1G79460.1	Erufi.06G0020940.t3
transcript:AT1G79480.1	Erufi.06G0020960.t1
transcript:AT1G79490.1	Erufi.06G0021000.t1
transcript:AT1G79510.1	Erufi.06G0021070.t1
transcript:AT1G12480.1	Erufi.06G0018620.t1
transcript:AT1G12520.1	Erufi.06G0018490.t1
transcript:AT1G12570.1	Erufi.06G0018470.t1
transcript:AT1G12610.1	Erufi.06G0018410.t1
transcript:AT1G12630.1	Erufi.06G0018400.t1
transcript:AT1G12710.2	Erufi.06G0018350.t1
transcript:AT1G12740.2	Erufi.06G0018310.t1
transcript:AT1G12750.1	Erufi.06G0018270.t1
transcript:AT1G12760.1	Erufi.06G0018220.t1
transcript:AT1G63010.5	Erufi.06G0018460.t1
transcript:AT1G63020.2	Erufi.06G0018450.t1
transcript:AT1G63030.2	Erufi.06G0018410.t1
transcript:AT1G63090.1	Erufi.06G0018350.t1
transcript:AT1G63120.1	Erufi.06G0018270.t1
transcript:AT1G63160.1	Erufi.06G0018230.t1
transcript:AT1G63170.1	Erufi.06G0018220.t1
transcript:AT1G01600.1	Erufi.06G0017720.t1
transcript:AT1G01620.1	Erufi.06G0017700.t1
transcript:AT1G01700.4	Erufi.06G0017660.t1
transcript:AT1G01710.1	Erufi.06G0017600.t1
transcript:AT1G01750.2	Erufi.06G0017360.t1
transcript:AT1G02030.1	Erufi.06G0017180.t1
transcript:AT1G02040.1	Erufi.06G0017170.t1
transcript:AT1G02070.1	Erufi.06G0017050.t1
transcript:AT1G61370.1	Erufi.06G0023160.t1
transcript:AT1G61390.1	Erufi.06G0023140.t1
transcript:AT1G61490.1	Erufi.06G0023110.t1
transcript:AT1G61500.3	Erufi.06G0023080.t1
transcript:AT1G61610.1	Erufi.06G0022940.t1
transcript:AT1G61660.1	Erufi.06G0022780.t1
transcript:AT1G61720.1	Erufi.06G0022600.t1
transcript:AT1G61760.1	Erufi.06G0022400.t1
transcript:AT1G11190.1	Erufi.06G0023360.t1
transcript:AT1G11280.1	Erufi.06G0023140.t1
transcript:AT1G11300.1	Erufi.06G0023100.t1
transcript:AT1G11340.1	Erufi.06G0023000.t1
transcript:AT1G11350.1	Erufi.06G0022950.t1
transcript:AT1G11410.4	Erufi.06G0022900.t1
transcript:AT1G11545.1	Erufi.06G0022760.t1
transcript:AT1G77990.1	Erufi.07G0014340.t1
transcript:AT1G78010.1	Erufi.07G0014350.t1
transcript:AT1G78070.1	Erufi.07G0014380.t1
transcript:AT1G78080.1	Erufi.07G0014390.t1
transcript:AT1G78090.1	Erufi.07G0014400.t1
transcript:AT1G78130.1	Erufi.07G0014430.t1
transcript:AT1G78140.1	Erufi.07G0014440.t1
transcript:AT1G53830.1	Erufi.07G0016430.t1
transcript:AT1G53885.1	Erufi.07G0016480.t1
transcript:AT1G53910.1	Erufi.07G0016530.t1
transcript:AT1G54070.1	Erufi.07G0016600.t1
transcript:AT1G54090.1	Erufi.07G0016650.t1
transcript:AT1G54130.1	Erufi.07G0016830.t1
transcript:AT1G54180.1	Erufi.07G0016960.t1
transcript:AT1G55590.1	Erufi.07G0024250.t1
transcript:AT1G55620.2	Erufi.07G0024300.t1
transcript:AT1G55680.1	Erufi.07G0024390.t1
transcript:AT1G55690.4	Erufi.07G0024400.t1
transcript:AT1G55740.1	Erufi.07G0024470.t1
transcript:AT1G55760.1	Erufi.07G0024490.t1
transcript:AT1G76420.1	Erufi.07G0022930.t1
transcript:AT1G76450.1	Erufi.07G0022760.t1
transcript:AT1G76490.1	Erufi.07G0022720.t1
transcript:AT1G76560.1	Erufi.07G0022690.t1
transcript:AT1G76580.1	Erufi.07G0022670.t1
transcript:AT1G76620.1	Erufi.07G0022580.t1
transcript:AT1G76700.1	Erufi.07G0022540.t1
transcript:AT1G31770.1	Erufi.07G0006830.t1
transcript:AT1G31820.1	Erufi.07G0006660.t1
transcript:AT1G32050.1	Erufi.07G0006520.t3
transcript:AT1G32190.1	Erufi.07G0006510.t2
transcript:AT1G32240.1	Erufi.07G0006490.t1
transcript:AT1G32360.1	Erufi.07G0006470.t1
transcript:AT1G32400.1	Erufi.07G0006450.t1
transcript:AT1G75520.1	Erufi.07G0019940.t1
transcript:AT1G75760.1	Erufi.07G0019860.t1
transcript:AT1G75990.1	Erufi.07G0019670.t1
transcript:AT1G76190.1	Erufi.07G0019570.t1
transcript:AT1G76210.1	Erufi.07G0019420.t1
transcript:AT1G76260.1	Erufi.07G0019400.t1
transcript:AT1G76270.1	Erufi.07G0019390.t1
transcript:AT1G16110.1	Erufi.07G0023860.t1
transcript:AT1G16120.1	Erufi.07G0023850.t1
transcript:AT1G16150.1	Erufi.07G0023700.t1
transcript:AT1G16160.1	Erufi.07G0023660.t1
transcript:AT1G16260.1	Erufi.07G0023590.t2
transcript:AT1G16440.1	Erufi.07G0023410.t1
transcript:AT1G30100.1	Erufi.08G0018100.t1
transcript:AT1G30120.1	Erufi.08G0018020.t1
transcript:AT1G30190.1	Erufi.08G0018000.t1
transcript:AT1G30210.1	Erufi.08G0017900.t1
transcript:AT1G30290.2	Erufi.08G0017810.t1
transcript:AT1G30300.2	Erufi.08G0017800.t1
transcript:AT1G30330.2	Erufi.08G0017580.t1
transcript:AT1G30490.1	Erufi.08G0017450.t1
transcript:AT1G02810.1	Erufi.09G0011390.t1
transcript:AT1G02813.1	Erufi.09G0011490.t1
transcript:AT1G02840.1	Erufi.09G0011580.t1
transcript:AT1G02850.4	Erufi.09G0011610.t1
transcript:AT1G02880.6	Erufi.09G0011680.t1
transcript:AT1G02990.4	Erufi.09G0011840.t1
transcript:AT1G48000.1	Erufi.09G0003500.t1
transcript:AT1G48040.1	Erufi.09G0003590.t1
transcript:AT1G48210.1	Erufi.09G0003680.t1
transcript:AT1G48260.1	Erufi.09G0003810.t1
transcript:AT1G48300.1	Erufi.09G0003860.t2
transcript:AT1G48320.1	Erufi.09G0003890.t1
transcript:AT1G80510.1	Erufi.10G0019760.t1
transcript:AT1G80540.1	Erufi.10G0019830.t1
transcript:AT1G80640.1	Erufi.10G0019910.t1
transcript:AT1G80660.1	Erufi.10G0019920.t1
transcript:AT1G80840.1	Erufi.10G0020070.t1
transcript:AT1G80850.1	Erufi.10G0020140.t1
transcript:AT1G80900.1	Erufi.10G0020220.t1
transcript:AT1G20590.1	Erufi.10G0027040.t1
transcript:AT1G20620.6	Erufi.10G0027080.t1
transcript:AT1G20693.1	Erufi.10G0027220.t1
transcript:AT1G20760.1	Erufi.10G0027260.t2
transcript:AT1G20823.1	Erufi.10G0027330.t1
transcript:AT1G20840.1	Erufi.10G0027340.t1
transcript:AT1G79430.2	Erufi.10G0021090.t1
transcript:AT1G79450.1	Erufi.10G0021120.t1
transcript:AT1G79480.1	Erufi.10G0021130.t1
transcript:AT1G79530.1	Erufi.10G0021240.t1
transcript:AT1G79550.1	Erufi.10G0021310.t1
transcript:AT1G79740.4	Erufi.10G0021330.t1
transcript:AT1G23980.1	Erufi.10G0010430.t1
transcript:AT1G24095.1	Erufi.10G0010580.t1
transcript:AT1G24120.1	Erufi.10G0010680.t1
transcript:AT1G24130.1	Erufi.10G0010710.t1
transcript:AT1G24140.1	Erufi.10G0010740.t1
transcript:AT1G24180.1	Erufi.10G0010930.t1
transcript:AT1G22050.1	Erufi.10G0010020.t1
transcript:AT1G22130.1	Erufi.10G0009960.t1
transcript:AT1G22170.1	Erufi.10G0009950.t1
transcript:AT1G22190.1	Erufi.10G0009900.t1
transcript:AT1G22330.1	Erufi.10G0009860.t1
transcript:AT1G22460.1	Erufi.10G0009730.t1
transcript:AT2G37090.1	Erufi.01G0038360.t1
transcript:AT2G37240.1	Erufi.01G0038500.t1
transcript:AT2G37290.2	Erufi.01G0038560.t2
transcript:AT2G37310.1	Erufi.01G0038600.t1
transcript:AT2G37360.1	Erufi.01G0038730.t1
transcript:AT2G37370.2	Erufi.01G0038780.t1
transcript:AT2G37420.1	Erufi.01G0038950.t1
transcript:AT2G37430.1	Erufi.01G0038960.t1
transcript:AT2G37470.1	Erufi.01G0039030.t1
transcript:AT2G37510.2	Erufi.01G0039050.t1
transcript:AT2G37520.1	Erufi.01G0039060.t2
transcript:AT2G37550.1	Erufi.01G0039100.t1
transcript:AT2G37570.1	Erufi.01G0039190.t1
transcript:AT2G37585.1	Erufi.01G0039200.t1
transcript:AT2G37590.1	Erufi.01G0039310.t1
transcript:AT2G37650.1	Erufi.01G0039440.t1
transcript:AT2G37730.1	Erufi.01G0039620.t1
transcript:AT2G37840.1	Erufi.01G0039700.t1
transcript:AT2G37890.1	Erufi.01G0039750.t1
transcript:AT2G37930.3	Erufi.01G0039770.t1
transcript:AT2G28620.2	Erufi.01G0038950.t1
transcript:AT2G28710.1	Erufi.01G0038960.t1
transcript:AT2G28720.1	Erufi.01G0039030.t1
transcript:AT2G28760.4	Erufi.01G0039120.t1
transcript:AT2G28810.1	Erufi.01G0039310.t1
transcript:AT2G28830.1	Erufi.01G0039320.t1
transcript:AT2G28840.1	Erufi.01G0039370.t1
transcript:AT2G28890.1	Erufi.01G0039380.t1
transcript:AT2G28930.1	Erufi.01G0039400.t1
transcript:AT2G29060.1	Erufi.01G0039440.t1
transcript:AT2G29125.1	Erufi.01G0039470.t1
transcript:AT2G29210.1	Erufi.01G0039600.t1
transcript:AT2G29260.1	Erufi.01G0039660.t1
transcript:AT2G29380.1	Erufi.01G0039670.t1
transcript:AT2G29400.1	Erufi.01G0039720.t1
transcript:AT2G29500.1	Erufi.01G0039800.t2
transcript:AT2G29560.1	Erufi.01G0039860.t1
transcript:AT2G29640.1	Erufi.01G0039940.t1
transcript:AT2G29660.1	Erufi.01G0039990.t1
transcript:AT2G29690.1	Erufi.01G0040000.t1
transcript:AT2G44590.3	Erufi.01G0027500.t1
transcript:AT2G44600.1	Erufi.01G0027510.t1
transcript:AT2G44680.1	Erufi.01G0027650.t1
transcript:AT2G44730.1	Erufi.01G0027700.t1
transcript:AT2G44740.1	Erufi.01G0027740.t1
transcript:AT2G44810.2	Erufi.01G0027860.t1
transcript:AT2G44830.2	Erufi.01G0027890.t1
transcript:AT2G44900.2	Erufi.01G0027950.t1
transcript:AT2G44910.1	Erufi.01G0028020.t1
transcript:AT2G44925.1	Erufi.01G0028060.t1
transcript:AT2G44940.1	Erufi.01G0028080.t1
transcript:AT2G45040.1	Erufi.01G0028220.t1
transcript:AT2G45050.1	Erufi.01G0028230.t1
transcript:AT2G45110.1	Erufi.01G0028270.t1
transcript:AT2G45120.1	Erufi.01G0028380.t1
transcript:AT2G45180.1	Erufi.01G0028450.t1
transcript:AT2G47180.1	Erufi.01G0036750.t1
transcript:AT2G47190.1	Erufi.01G0036780.t1
transcript:AT2G47250.1	Erufi.01G0036850.t1
transcript:AT2G47330.1	Erufi.01G0037090.t1
transcript:AT2G47370.1	Erufi.01G0037160.t1
transcript:AT2G47390.1	Erufi.01G0037180.t1
transcript:AT2G47400.1	Erufi.01G0037210.t1
transcript:AT2G47440.1	Erufi.01G0037380.t1
transcript:AT2G47460.1	Erufi.01G0037400.t1
transcript:AT2G47480.1	Erufi.01G0037500.t1
transcript:AT2G47500.1	Erufi.01G0037530.t1
transcript:AT2G01850.1	Erufi.01G0041330.t1
transcript:AT2G01880.1	Erufi.01G0041360.t1
transcript:AT2G01900.3	Erufi.01G0041390.t1
transcript:AT2G01905.1	Erufi.01G0041410.t2
transcript:AT2G01910.1	Erufi.01G0041420.t1
transcript:AT2G01940.3	Erufi.01G0041440.t1
transcript:AT2G01970.1	Erufi.01G0041460.t1
transcript:AT2G02000.1	Erufi.01G0041480.t1
transcript:AT2G02020.1	Erufi.01G0041490.t1
transcript:AT2G39660.1	Erufi.01G0039400.t1
transcript:AT2G39705.1	Erufi.01G0039470.t1
transcript:AT2G39710.1	Erufi.01G0039520.t1
transcript:AT2G39720.1	Erufi.01G0039530.t1
transcript:AT2G39770.1	Erufi.01G0039680.t1
transcript:AT2G39830.2	Erufi.01G0039740.t1
transcript:AT2G39900.1	Erufi.01G0039870.t1
transcript:AT2G39940.1	Erufi.01G0039910.t1
transcript:AT2G39970.1	Erufi.01G0039930.t1
transcript:AT2G40340.6	Erufi.01G0035470.t1
transcript:AT2G40480.1	Erufi.01G0035520.t1
transcript:AT2G40490.1	Erufi.01G0035540.t1
transcript:AT2G40540.3	Erufi.01G0035570.t1
transcript:AT2G40600.1	Erufi.01G0035610.t1
transcript:AT2G40620.1	Erufi.01G0035630.t1
transcript:AT2G40740.3	Erufi.01G0035690.t1
transcript:AT2G16910.1	Erufi.01G0047940.t1
transcript:AT2G17020.1	Erufi.01G0047960.t1
transcript:AT2G17120.1	Erufi.01G0048110.t1
transcript:AT2G17190.1	Erufi.01G0048240.t1
transcript:AT2G17220.1	Erufi.01G0048340.t1
transcript:AT2G17430.1	Erufi.01G0048560.t1
transcript:AT2G17450.1	Erufi.01G0048580.t1
transcript:AT2G39280.2	Erufi.01G0038560.t2
transcript:AT2G39290.1	Erufi.01G0038590.t1
transcript:AT2G39350.1	Erufi.01G0038730.t1
transcript:AT2G39360.1	Erufi.01G0038770.t1
transcript:AT2G39430.1	Erufi.01G0038840.t1
transcript:AT2G39470.1	Erufi.01G0038900.t1
transcript:AT2G22200.1	Erufi.01G0044200.t1
transcript:AT2G22300.2	Erufi.01G0044260.t1
transcript:AT2G22310.1	Erufi.01G0044280.t1
transcript:AT2G22430.1	Erufi.01G0044370.t1
transcript:AT2G22475.1	Erufi.01G0044430.t1
transcript:AT2G22540.1	Erufi.01G0044550.t1
transcript:AT2G33210.1	Erufi.01G0047280.t1
transcript:AT2G33330.1	Erufi.01G0047520.t1
transcript:AT2G33350.5	Erufi.01G0047600.t1
transcript:AT2G33360.1	Erufi.01G0047630.t1
transcript:AT2G33420.1	Erufi.01G0047650.t1
transcript:AT2G33435.1	Erufi.01G0047700.t1
transcript:AT2G38340.1	Erufi.01G0035470.t1
transcript:AT2G38370.2	Erufi.01G0035520.t1
transcript:AT2G38570.1	Erufi.01G0035740.t1
transcript:AT2G38580.1	Erufi.01G0035810.t1
transcript:AT2G38600.1	Erufi.01G0035840.t1
transcript:AT2G38650.1	Erufi.01G0035970.t1
transcript:AT2G29980.1	Erufi.01G0038250.t1
transcript:AT2G30010.2	Erufi.01G0038220.t1
transcript:AT2G30020.1	Erufi.01G0038180.t1
transcript:AT2G30040.1	Erufi.01G0038160.t1
transcript:AT2G30060.1	Erufi.01G0038150.t1
transcript:AT2G30110.1	Erufi.01G0038030.t1
transcript:AT2G30160.1	Erufi.01G0037920.t1
transcript:AT2G30200.1	Erufi.01G0037900.t1
transcript:AT2G30210.1	Erufi.01G0037870.t1
transcript:AT2G30230.1	Erufi.01G0037860.t1
transcript:AT2G30260.1	Erufi.01G0037800.t1
transcript:AT2G47260.1	Erufi.01G0035690.t1
transcript:AT2G47510.2	Erufi.01G0035460.t1
transcript:AT2G47560.1	Erufi.01G0035430.t1
transcript:AT2G47570.1	Erufi.01G0035380.t1
transcript:AT2G47590.1	Erufi.01G0035320.t1
transcript:AT2G47650.2	Erufi.01G0035300.t2
transcript:AT2G47830.1	Erufi.01G0035080.t2
transcript:AT2G47860.3	Erufi.01G0035020.t1
transcript:AT2G47890.1	Erufi.01G0034900.t1
transcript:AT2G47900.3	Erufi.01G0034860.t1
transcript:AT2G40116.1	Erufi.01G0038270.t1
transcript:AT2G40150.1	Erufi.01G0038190.t1
transcript:AT2G40180.1	Erufi.01G0038180.t1
transcript:AT2G40270.1	Erufi.01G0038040.t1
transcript:AT2G40290.1	Erufi.01G0037960.t1
transcript:AT2G40316.1	Erufi.01G0037930.t1
transcript:AT2G40330.1	Erufi.01G0037890.t1
transcript:AT2G40370.1	Erufi.01G0037870.t1
transcript:AT2G40460.1	Erufi.01G0037660.t1
transcript:AT2G33150.1	Erufi.01G0020930.t1
transcript:AT2G33210.1	Erufi.01G0020780.t1
transcript:AT2G33340.1	Erufi.01G0020580.t1
transcript:AT2G33350.5	Erufi.01G0020570.t1
transcript:AT2G33370.1	Erufi.01G0020560.t1
transcript:AT2G33410.1	Erufi.01G0020390.t1
transcript:AT2G33420.1	Erufi.01G0020380.t1
transcript:AT2G28550.3	Erufi.01G0003090.t2
transcript:AT2G28660.1	Erufi.01G0003010.t1
transcript:AT2G28810.1	Erufi.01G0002900.t1
transcript:AT2G28890.1	Erufi.01G0002890.t1
transcript:AT2G28930.1	Erufi.01G0002870.t1
transcript:AT2G29060.1	Erufi.01G0002860.t1
transcript:AT2G20940.1	Erufi.02G0028790.t1
transcript:AT2G20980.1	Erufi.02G0028680.t1
transcript:AT2G20990.3	Erufi.02G0028640.t1
transcript:AT2G21130.1	Erufi.02G0028570.t1
transcript:AT2G21150.1	Erufi.02G0028430.t1
transcript:AT2G21170.1	Erufi.02G0028400.t1
transcript:AT2G21190.1	Erufi.02G0028380.t1
transcript:AT2G21385.1	Erufi.02G0028160.t1
transcript:AT2G22010.2	Erufi.02G0038250.t1
transcript:AT2G22190.1	Erufi.02G0038030.t1
transcript:AT2G22270.1	Erufi.02G0037950.t1
transcript:AT2G22290.1	Erufi.02G0037880.t1
transcript:AT2G22300.2	Erufi.02G0037870.t1
transcript:AT2G22475.1	Erufi.02G0037750.t1
transcript:AT2G22490.2	Erufi.02G0037730.t1
transcript:AT2G37760.1	Erufi.03G0033580.t1
transcript:AT2G37870.1	Erufi.03G0033700.t1
transcript:AT2G37940.2	Erufi.03G0033740.t1
transcript:AT2G37950.1	Erufi.03G0033750.t1
transcript:AT2G37970.1	Erufi.03G0033810.t1
transcript:AT2G37980.1	Erufi.03G0033840.t1
transcript:AT2G38050.1	Erufi.03G0033860.t1
transcript:AT2G38060.2	Erufi.03G0033910.t1
transcript:AT2G38070.1	Erufi.03G0033930.t1
transcript:AT2G38090.1	Erufi.03G0033980.t1
transcript:AT2G38110.1	Erufi.03G0034100.t1
transcript:AT2G38120.1	Erufi.03G0034150.t1
transcript:AT2G39705.1	Erufi.03G0033400.t1
transcript:AT2G39710.1	Erufi.03G0033420.t1
transcript:AT2G39740.2	Erufi.03G0033490.t1
transcript:AT2G39750.1	Erufi.03G0033530.t1
transcript:AT2G39770.1	Erufi.03G0033560.t1
transcript:AT2G39800.4	Erufi.03G0033660.t1
transcript:AT2G39880.1	Erufi.03G0033760.t1
transcript:AT2G39940.1	Erufi.03G0033970.t1
transcript:AT2G39980.1	Erufi.03G0034000.t1
transcript:AT2G40000.1	Erufi.03G0034130.t1
transcript:AT2G39280.2	Erufi.03G0032810.t1
transcript:AT2G39340.1	Erufi.03G0032900.t1
transcript:AT2G39350.1	Erufi.03G0032910.t1
transcript:AT2G39370.1	Erufi.03G0032930.t1
transcript:AT2G39400.1	Erufi.03G0032960.t1
transcript:AT2G39430.1	Erufi.03G0032990.t1
transcript:AT2G39450.1	Erufi.03G0033030.t1
transcript:AT2G37080.2	Erufi.03G0032760.t2
transcript:AT2G37290.2	Erufi.03G0032810.t1
transcript:AT2G37360.1	Erufi.03G0032910.t1
transcript:AT2G37380.1	Erufi.03G0032930.t1
transcript:AT2G37470.1	Erufi.03G0033090.t1
transcript:AT2G37570.1	Erufi.03G0033130.t1
transcript:AT2G37600.1	Erufi.03G0033180.t1
transcript:AT2G37650.1	Erufi.03G0033290.t1
transcript:AT2G46940.1	Erufi.03G0012930.t1
transcript:AT2G46970.1	Erufi.03G0012970.t1
transcript:AT2G46990.1	Erufi.03G0013000.t1
transcript:AT2G47000.5	Erufi.03G0013140.t1
transcript:AT2G47060.4	Erufi.03G0013200.t1
transcript:AT2G47070.1	Erufi.03G0013220.t1
transcript:AT2G47190.1	Erufi.03G0013410.t1
transcript:AT2G40120.1	Erufi.03G0032670.t1
transcript:AT2G40150.1	Erufi.03G0032550.t1
transcript:AT2G40280.1	Erufi.03G0032410.t1
transcript:AT2G40330.1	Erufi.03G0032370.t1
transcript:AT2G40380.1	Erufi.03G0032330.t1
transcript:AT2G40400.1	Erufi.03G0032300.t1
transcript:AT2G40420.1	Erufi.03G0032250.t1
transcript:AT2G40470.1	Erufi.03G0032200.t1
transcript:AT2G40660.1	Erufi.03G0032000.t1
transcript:AT2G40730.1	Erufi.03G0031920.t1
transcript:AT2G40815.1	Erufi.03G0031840.t1
transcript:AT2G29840.1	Erufi.03G0032560.t1
transcript:AT2G29990.1	Erufi.03G0032500.t2
transcript:AT2G30210.1	Erufi.03G0032320.t1
transcript:AT2G30230.1	Erufi.03G0032290.t1
transcript:AT2G30250.1	Erufi.03G0032280.t1
transcript:AT2G30300.1	Erufi.03G0032210.t1
transcript:AT2G30340.2	Erufi.03G0032200.t1
transcript:AT2G30380.1	Erufi.03G0032080.t1
transcript:AT2G30400.1	Erufi.03G0032070.t1
transcript:AT2G30490.1	Erufi.03G0031930.t1
transcript:AT2G38240.1	Erufi.03G0032650.t1
transcript:AT2G38290.1	Erufi.03G0032600.t1
transcript:AT2G38320.1	Erufi.03G0032550.t1
transcript:AT2G38360.1	Erufi.03G0032330.t1
transcript:AT2G38410.1	Erufi.03G0032230.t1
transcript:AT2G38500.1	Erufi.03G0032060.t1
transcript:AT2G38550.1	Erufi.03G0031990.t1
transcript:AT2G38610.2	Erufi.03G0031850.t1
transcript:AT2G38640.1	Erufi.03G0031770.t1
transcript:AT2G40170.1	Erufi.03G0006390.t1
transcript:AT2G40200.1	Erufi.03G0006380.t1
transcript:AT2G40340.6	Erufi.03G0006190.t1
transcript:AT2G40390.1	Erufi.03G0006180.t1
transcript:AT2G40410.2	Erufi.03G0006040.t1
transcript:AT2G40475.1	Erufi.03G0006030.t1
transcript:AT2G40550.1	Erufi.03G0006010.t1
transcript:AT2G27500.1	Erufi.03G0034470.t1
transcript:AT2G27510.1	Erufi.03G0034460.t1
transcript:AT2G27530.2	Erufi.03G0034400.t1
transcript:AT2G27590.1	Erufi.03G0034320.t1
transcript:AT2G27690.1	Erufi.03G0034300.t1
transcript:AT2G27810.4	Erufi.03G0034250.t1
transcript:AT2G35930.1	Erufi.03G0034720.t1
transcript:AT2G35980.1	Erufi.03G0034650.t2
transcript:AT2G36026.1	Erufi.03G0034630.t1
transcript:AT2G36220.1	Erufi.03G0034480.t1
transcript:AT2G36270.3	Erufi.03G0034360.t1
transcript:AT2G36290.1	Erufi.03G0034350.t1
transcript:AT2G44740.1	Erufi.04G0022380.t1
transcript:AT2G44745.1	Erufi.04G0022390.t1
transcript:AT2G44770.1	Erufi.04G0022400.t1
transcript:AT2G44790.1	Erufi.04G0022440.t1
transcript:AT2G44810.2	Erufi.04G0022490.t1
transcript:AT2G44840.1	Erufi.04G0022540.t1
transcript:AT2G44850.1	Erufi.04G0022550.t3
transcript:AT2G44940.1	Erufi.04G0022750.t1
transcript:AT2G45110.1	Erufi.04G0022860.t1
transcript:AT2G45120.1	Erufi.04G0022890.t1
transcript:AT2G45140.1	Erufi.04G0022970.t1
transcript:AT2G45180.1	Erufi.04G0022980.t1
transcript:AT2G18230.1	Erufi.04G0025240.t1
transcript:AT2G18280.2	Erufi.04G0025280.t1
transcript:AT2G18300.3	Erufi.04G0025300.t1
transcript:AT2G18330.1	Erufi.04G0025330.t1
transcript:AT2G18350.1	Erufi.04G0025340.t1
transcript:AT2G18360.1	Erufi.04G0025350.t1
transcript:AT2G24790.1	Erufi.04G0006700.t1
transcript:AT2G25070.1	Erufi.04G0006860.t1
transcript:AT2G25140.1	Erufi.04G0006980.t1
transcript:AT2G25180.1	Erufi.04G0006990.t1
transcript:AT2G25220.2	Erufi.04G0007010.t1
transcript:AT2G25270.1	Erufi.04G0007080.t1
transcript:AT2G35930.1	Erufi.04G0016370.t1
transcript:AT2G35960.1	Erufi.04G0016230.t1
transcript:AT2G36010.2	Erufi.04G0016180.t1
transcript:AT2G36090.1	Erufi.04G0016060.t1
transcript:AT2G36190.1	Erufi.04G0016030.t1
transcript:AT2G36290.1	Erufi.04G0015910.t1
transcript:AT2G36320.1	Erufi.04G0015880.t1
transcript:AT2G36390.1	Erufi.04G0015820.t1
transcript:AT2G36410.1	Erufi.04G0015810.t1
transcript:AT2G42350.1	Erufi.04G0010880.t1
transcript:AT2G42360.1	Erufi.04G0010820.t1
transcript:AT2G42380.2	Erufi.04G0010590.t1
transcript:AT2G42600.1	Erufi.04G0010500.t1
transcript:AT2G42640.1	Erufi.04G0010460.t1
transcript:AT2G42660.1	Erufi.04G0010450.t1
transcript:AT2G42740.1	Erufi.04G0010330.t1
transcript:AT2G42790.1	Erufi.04G0010120.t1
transcript:AT2G27310.1	Erufi.04G0016060.t1
transcript:AT2G27450.2	Erufi.04G0016000.t1
transcript:AT2G27500.1	Erufi.04G0015950.t1
transcript:AT2G27580.1	Erufi.04G0015880.t1
transcript:AT2G27740.1	Erufi.04G0015810.t1
transcript:AT2G27830.1	Erufi.04G0015720.t1
transcript:AT2G28110.1	Erufi.04G0015460.t1
transcript:AT2G40116.1	Erufi.05G0000260.t1
transcript:AT2G40130.2	Erufi.05G0000330.t1
transcript:AT2G40150.1	Erufi.05G0000590.t1
transcript:AT2G40260.1	Erufi.05G0000650.t1
transcript:AT2G40300.1	Erufi.05G0000790.t1
transcript:AT2G40320.1	Erufi.05G0000820.t1
transcript:AT2G40380.1	Erufi.05G0000900.t1
transcript:AT2G38240.1	Erufi.05G0000370.t1
transcript:AT2G38270.1	Erufi.05G0000500.t1
transcript:AT2G38300.1	Erufi.05G0000650.t1
transcript:AT2G38320.1	Erufi.05G0000820.t1
transcript:AT2G38330.1	Erufi.05G0000870.t1
transcript:AT2G38360.1	Erufi.05G0000900.t1
transcript:AT2G44680.1	Erufi.06G0016390.t1
transcript:AT2G44710.1	Erufi.06G0016400.t1
transcript:AT2G44740.1	Erufi.06G0016470.t1
transcript:AT2G44745.1	Erufi.06G0016510.t1
transcript:AT2G44760.1	Erufi.06G0016530.t1
transcript:AT2G44790.1	Erufi.06G0016580.t1
transcript:AT2G44830.2	Erufi.06G0016630.t1
transcript:AT2G44840.1	Erufi.06G0016690.t1
transcript:AT2G44910.1	Erufi.06G0016880.t1
transcript:AT2G44940.1	Erufi.06G0016920.t1
transcript:AT2G44990.2	Erufi.06G0016970.t1
transcript:AT2G45110.1	Erufi.06G0017110.t1
transcript:AT2G45140.1	Erufi.06G0017230.t1
transcript:AT2G45180.1	Erufi.06G0017250.t1
transcript:AT2G43070.4	Erufi.06G0012630.t1
transcript:AT2G43140.2	Erufi.06G0012660.t2
transcript:AT2G43230.2	Erufi.06G0012820.t1
transcript:AT2G43240.1	Erufi.06G0012830.t1
transcript:AT2G43250.1	Erufi.06G0012840.t1
transcript:AT2G43290.1	Erufi.06G0013030.t1
transcript:AT2G43500.4	Erufi.06G0013270.t1
transcript:AT2G34740.1	Erufi.06G0020720.t1
transcript:AT2G34940.1	Erufi.06G0020910.t1
transcript:AT2G35020.1	Erufi.06G0021100.t1
transcript:AT2G35040.1	Erufi.06G0021130.t1
transcript:AT2G35060.2	Erufi.06G0021140.t1
transcript:AT2G35155.1	Erufi.06G0021210.t1
transcript:AT2G35240.1	Erufi.06G0021440.t1
transcript:AT2G35930.1	Erufi.06G0007830.t1
transcript:AT2G35960.1	Erufi.06G0007800.t1
transcript:AT2G36010.2	Erufi.06G0007760.t2
transcript:AT2G36020.1	Erufi.06G0007700.t1
transcript:AT2G36050.1	Erufi.06G0007690.t1
transcript:AT2G36090.1	Erufi.06G0007660.t1
transcript:AT2G36190.1	Erufi.06G0007450.t1
transcript:AT2G36290.1	Erufi.06G0007340.t1
transcript:AT2G36350.1	Erufi.06G0007310.t1
transcript:AT2G36390.1	Erufi.06G0007240.t1
transcript:AT2G36410.1	Erufi.06G0007210.t1
transcript:AT2G27240.1	Erufi.06G0007820.t1
transcript:AT2G27290.1	Erufi.06G0007750.t1
transcript:AT2G27310.1	Erufi.06G0007660.t1
transcript:AT2G27350.3	Erufi.06G0007640.t1
transcript:AT2G27460.1	Erufi.06G0007420.t1
transcript:AT2G27500.1	Erufi.06G0007370.t1
transcript:AT2G27610.1	Erufi.06G0007360.t1
transcript:AT2G27740.1	Erufi.06G0007210.t1
transcript:AT2G27770.1	Erufi.06G0007200.t1
transcript:AT2G27820.1	Erufi.06G0007190.t1
transcript:AT2G42150.1	Erufi.07G0023010.t1
transcript:AT2G42200.1	Erufi.07G0023150.t1
transcript:AT2G42280.3	Erufi.07G0023290.t2
transcript:AT2G42290.1	Erufi.07G0023310.t1
transcript:AT2G42310.1	Erufi.07G0023350.t1
transcript:AT2G42320.2	Erufi.07G0023360.t1
transcript:AT2G40116.1	Erufi.08G0000290.t1
transcript:AT2G40130.2	Erufi.08G0000390.t1
transcript:AT2G40150.1	Erufi.08G0000490.t2
transcript:AT2G40270.1	Erufi.08G0000590.t1
transcript:AT2G40300.1	Erufi.08G0000620.t1
transcript:AT2G40320.1	Erufi.08G0000650.t1
transcript:AT2G40380.1	Erufi.08G0000710.t1
transcript:AT2G28790.2	Erufi.08G0013810.t1
transcript:AT2G28810.1	Erufi.08G0013950.t1
transcript:AT2G28830.1	Erufi.08G0013960.t1
transcript:AT2G29040.1	Erufi.08G0014150.t1
transcript:AT2G29060.1	Erufi.08G0014190.t1
transcript:AT2G29125.1	Erufi.08G0014230.t1
transcript:AT2G35930.1	Erufi.08G0005370.t1
transcript:AT2G35960.1	Erufi.08G0005280.t1
transcript:AT2G36010.2	Erufi.08G0005210.t2
transcript:AT2G36020.1	Erufi.08G0005160.t1
transcript:AT2G36026.1	Erufi.08G0005150.t1
transcript:AT2G36050.1	Erufi.08G0005140.t1
transcript:AT2G36080.1	Erufi.08G0005070.t1
transcript:AT2G40120.1	Erufi.09G0016440.t1
transcript:AT2G40250.1	Erufi.09G0016550.t1
transcript:AT2G40270.1	Erufi.09G0016630.t1
transcript:AT2G40280.1	Erufi.09G0016680.t1
transcript:AT2G40330.1	Erufi.09G0016710.t1
transcript:AT2G40340.6	Erufi.09G0016720.t1
transcript:AT2G40380.1	Erufi.09G0016750.t1
transcript:AT2G40400.1	Erufi.09G0016790.t1
transcript:AT2G37290.2	Erufi.09G0016390.t1
transcript:AT2G37380.1	Erufi.09G0016270.t1
transcript:AT2G37470.1	Erufi.09G0016200.t1
transcript:AT2G37600.1	Erufi.09G0016160.t1
transcript:AT2G37760.1	Erufi.09G0015900.t1
transcript:AT2G37940.2	Erufi.09G0015740.t1
transcript:AT2G37950.1	Erufi.09G0015730.t1
transcript:AT2G37980.1	Erufi.09G0015650.t1
transcript:AT2G38060.2	Erufi.09G0015640.t1
transcript:AT2G38070.1	Erufi.09G0015630.t1
transcript:AT2G38090.1	Erufi.09G0015610.t1
transcript:AT2G38110.1	Erufi.09G0015550.t1
transcript:AT2G38120.1	Erufi.09G0015520.t1
transcript:AT2G28810.1	Erufi.09G0001750.t1
transcript:AT2G28840.1	Erufi.09G0001650.t1
transcript:AT2G28890.1	Erufi.09G0001620.t1
transcript:AT2G28900.1	Erufi.09G0001580.t1
transcript:AT2G28930.1	Erufi.09G0001360.t1
transcript:AT2G29060.1	Erufi.09G0001250.t1
transcript:AT2G29125.1	Erufi.09G0001230.t1
transcript:AT2G29140.2	Erufi.09G0001210.t1
transcript:AT2G30060.1	Erufi.09G0010880.t1
transcript:AT2G30100.1	Erufi.09G0010800.t1
transcript:AT2G30130.1	Erufi.09G0010740.t1
transcript:AT2G30250.1	Erufi.09G0010650.t1
transcript:AT2G30360.1	Erufi.09G0010420.t1
transcript:AT2G30400.1	Erufi.09G0010250.t2
transcript:AT2G30490.1	Erufi.09G0010150.t1
transcript:AT2G30530.1	Erufi.09G0010030.t1
transcript:AT2G46940.1	Erufi.09G0004070.t1
transcript:AT2G46970.1	Erufi.09G0004040.t1
transcript:AT2G47000.5	Erufi.09G0003850.t1
transcript:AT2G47020.3	Erufi.09G0003800.t2
transcript:AT2G47060.4	Erufi.09G0003680.t1
transcript:AT2G47190.1	Erufi.09G0003500.t1
transcript:AT2G47240.1	Erufi.09G0003440.t1
transcript:AT2G29080.1	Erufi.09G0016080.t1
transcript:AT2G29130.1	Erufi.09G0016050.t1
transcript:AT2G29380.1	Erufi.09G0016000.t1
transcript:AT2G29525.1	Erufi.09G0015740.t1
transcript:AT2G29650.1	Erufi.09G0015640.t1
transcript:AT2G29670.1	Erufi.09G0015530.t1
transcript:AT2G29700.1	Erufi.09G0015490.t1
transcript:AT2G45290.1	Erufi.10G0003030.t1
transcript:AT2G45300.4	Erufi.10G0003040.t1
transcript:AT2G45330.1	Erufi.10G0003050.t1
transcript:AT2G45340.1	Erufi.10G0003100.t1
transcript:AT2G45380.1	Erufi.10G0003130.t1
transcript:AT2G45430.1	Erufi.10G0003290.t1
transcript:AT2G25000.1	Erufi.10G0020070.t1
transcript:AT2G25010.1	Erufi.10G0020030.t1
transcript:AT2G25180.1	Erufi.10G0019960.t1
transcript:AT2G25220.2	Erufi.10G0019910.t1
transcript:AT2G25270.1	Erufi.10G0019830.t1
transcript:AT2G25310.1	Erufi.10G0019640.t1
transcript:AT2G25350.2	Erufi.10G0019550.t2
transcript:AT3G22490.1	Erufi.01G0008430.t1
transcript:AT3G22540.1	Erufi.01G0008470.t1
transcript:AT3G22550.1	Erufi.01G0008510.t1
transcript:AT3G22670.1	Erufi.01G0008540.t1
transcript:AT3G22750.1	Erufi.01G0008550.t1
transcript:AT3G22830.1	Erufi.01G0008590.t1
transcript:AT3G22845.1	Erufi.01G0008600.t1
transcript:AT3G22850.1	Erufi.01G0008630.t1
transcript:AT3G22890.1	Erufi.01G0008670.t1
transcript:AT3G22930.1	Erufi.01G0008680.t1
transcript:AT3G23050.1	Erufi.01G0008750.t1
transcript:AT3G23060.1	Erufi.01G0008780.t1
transcript:AT3G23100.1	Erufi.01G0008850.t1
transcript:AT3G62310.1	Erufi.01G0036850.t1
transcript:AT3G62370.1	Erufi.01G0037050.t2
transcript:AT3G62390.1	Erufi.01G0037140.t1
transcript:AT3G62410.1	Erufi.01G0037210.t1
transcript:AT3G62550.1	Erufi.01G0037320.t1
transcript:AT3G62570.1	Erufi.01G0037380.t1
transcript:AT3G62610.1	Erufi.01G0037400.t1
transcript:AT3G62630.1	Erufi.01G0037460.t1
transcript:AT3G62640.1	Erufi.01G0037500.t1
transcript:AT3G62660.1	Erufi.01G0037610.t1
transcript:AT3G62720.2	Erufi.01G0037690.t1
transcript:AT3G55370.3	Erufi.01G0039310.t1
transcript:AT3G55450.2	Erufi.01G0039400.t1
transcript:AT3G55515.1	Erufi.01G0039470.t1
transcript:AT3G55530.1	Erufi.01G0039510.t1
transcript:AT3G55560.1	Erufi.01G0039610.t1
transcript:AT3G55590.1	Erufi.01G0039680.t1
transcript:AT3G55640.1	Erufi.01G0039750.t1
transcript:AT3G55720.1	Erufi.01G0039780.t1
transcript:AT3G55770.7	Erufi.01G0039870.t1
transcript:AT3G55870.3	Erufi.01G0040000.t1
transcript:AT3G22750.1	Erufi.01G0014800.t1
transcript:AT3G22760.1	Erufi.01G0014810.t1
transcript:AT3G22790.1	Erufi.01G0014840.t1
transcript:AT3G22800.1	Erufi.01G0014850.t1
transcript:AT3G22810.1	Erufi.01G0014880.t2
transcript:AT3G22942.1	Erufi.01G0014900.t1
transcript:AT3G23000.1	Erufi.01G0014920.t1
transcript:AT3G23050.1	Erufi.01G0014950.t1
transcript:AT3G23060.1	Erufi.01G0014990.t2
transcript:AT3G60320.1	Erufi.01G0027920.t1
transcript:AT3G60340.2	Erufi.01G0027940.t1
transcript:AT3G60350.1	Erufi.01G0027950.t1
transcript:AT3G60380.1	Erufi.01G0028000.t1
transcript:AT3G60390.1	Erufi.01G0028020.t1
transcript:AT3G60490.1	Erufi.01G0028080.t1
transcript:AT3G60530.1	Erufi.01G0028230.t1
transcript:AT3G60570.1	Erufi.01G0028270.t1
transcript:AT3G60580.1	Erufi.01G0028380.t1
transcript:AT3G53510.1	Erufi.01G0038730.t1
transcript:AT3G53520.4	Erufi.01G0038830.t1
transcript:AT3G53540.2	Erufi.01G0038850.t1
transcript:AT3G53600.1	Erufi.01G0038960.t1
transcript:AT3G53630.2	Erufi.01G0038980.t1
transcript:AT3G53650.1	Erufi.01G0039030.t1
transcript:AT3G53680.2	Erufi.01G0039060.t2
transcript:AT3G53710.2	Erufi.01G0039100.t1
transcript:AT3G55020.1	Erufi.01G0038560.t2
transcript:AT3G55030.1	Erufi.01G0038590.t1
transcript:AT3G55040.1	Erufi.01G0038640.t1
transcript:AT3G55090.1	Erufi.01G0038730.t1
transcript:AT3G55230.1	Erufi.01G0038840.t1
transcript:AT3G55240.1	Erufi.01G0038880.t1
transcript:AT3G55320.1	Erufi.01G0038890.t1
transcript:AT3G09090.1	Erufi.01G0002630.t1
transcript:AT3G09210.1	Erufi.01G0002650.t1
transcript:AT3G09240.3	Erufi.01G0002670.t1
transcript:AT3G09350.1	Erufi.01G0002840.t1
transcript:AT3G09400.1	Erufi.01G0002890.t1
transcript:AT3G09440.2	Erufi.01G0002910.t1
transcript:AT3G09680.1	Erufi.01G0003100.t1
transcript:AT3G46440.1	Erufi.01G0039120.t1
transcript:AT3G46510.1	Erufi.01G0039320.t1
transcript:AT3G46590.2	Erufi.01G0039420.t1
transcript:AT3G46600.1	Erufi.01G0039440.t1
transcript:AT3G46620.1	Erufi.01G0039530.t1
transcript:AT3G46740.1	Erufi.01G0039550.t1
transcript:AT3G46820.1	Erufi.01G0039720.t1
transcript:AT3G53790.1	Erufi.01G0039420.t1
transcript:AT3G53800.1	Erufi.01G0039540.t1
transcript:AT3G53920.1	Erufi.01G0039560.t1
transcript:AT3G53930.2	Erufi.01G0039700.t1
transcript:AT3G53940.1	Erufi.01G0039750.t1
transcript:AT3G54050.1	Erufi.01G0039790.t1
transcript:AT3G22620.1	Erufi.01G0005370.t1
transcript:AT3G22800.1	Erufi.01G0005220.t1
transcript:AT3G22830.1	Erufi.01G0005160.t1
transcript:AT3G22850.1	Erufi.01G0005140.t1
transcript:AT3G22960.1	Erufi.01G0005110.t1
transcript:AT3G22970.1	Erufi.01G0005100.t1
transcript:AT3G23030.2	Erufi.01G0004980.t1
transcript:AT3G23060.1	Erufi.01G0004960.t1
transcript:AT3G23090.3	Erufi.01G0004880.t1
transcript:AT3G57670.1	Erufi.02G0025500.t1
transcript:AT3G57780.1	Erufi.02G0025570.t1
transcript:AT3G57785.1	Erufi.02G0025580.t1
transcript:AT3G57790.1	Erufi.02G0025620.t1
transcript:AT3G57810.3	Erufi.02G0025630.t1
transcript:AT3G57920.1	Erufi.02G0025750.t1
transcript:AT3G57980.2	Erufi.02G0025800.t1
transcript:AT3G57990.1	Erufi.02G0025810.t1
transcript:AT3G05490.1	Erufi.02G0040860.t1
transcript:AT3G05500.1	Erufi.02G0040880.t1
transcript:AT3G05520.2	Erufi.02G0040960.t1
transcript:AT3G05550.1	Erufi.02G0041020.t2
transcript:AT3G05560.1	Erufi.02G0041030.t1
transcript:AT3G05590.1	Erufi.02G0041100.t1
transcript:AT3G05620.1	Erufi.02G0041130.t1
transcript:AT3G02130.1	Erufi.02G0036600.t2
transcript:AT3G02140.1	Erufi.02G0036620.t1
transcript:AT3G02170.1	Erufi.02G0036640.t1
transcript:AT3G02210.1	Erufi.02G0036730.t1
transcript:AT3G02230.1	Erufi.02G0036770.t1
transcript:AT3G02310.1	Erufi.02G0036780.t1
transcript:AT3G63210.1	Erufi.02G0006670.t1
transcript:AT3G63240.1	Erufi.02G0006830.t1
transcript:AT3G63280.4	Erufi.02G0006910.t1
transcript:AT3G63310.1	Erufi.02G0007020.t1
transcript:AT3G63350.1	Erufi.02G0007050.t1
transcript:AT3G63400.4	Erufi.02G0007120.t1
transcript:AT3G26820.1	Erufi.02G0026930.t1
transcript:AT3G26890.2	Erufi.02G0026920.t1
transcript:AT3G26910.3	Erufi.02G0026910.t2
transcript:AT3G26932.2	Erufi.02G0026850.t1
transcript:AT3G26935.1	Erufi.02G0026840.t1
transcript:AT3G26960.1	Erufi.02G0026820.t1
transcript:AT3G27190.1	Erufi.02G0026670.t1
transcript:AT3G55020.1	Erufi.03G0032810.t1
transcript:AT3G55090.1	Erufi.03G0032910.t1
transcript:AT3G55140.1	Erufi.03G0032950.t1
transcript:AT3G55180.1	Erufi.03G0032960.t1
transcript:AT3G55230.1	Erufi.03G0032990.t1
transcript:AT3G55240.1	Erufi.03G0033020.t1
transcript:AT3G55350.1	Erufi.03G0033050.t1
transcript:AT3G55440.1	Erufi.03G0033260.t1
transcript:AT3G55470.1	Erufi.03G0033270.t1
transcript:AT3G55515.1	Erufi.03G0033400.t1
transcript:AT3G55580.1	Erufi.03G0033540.t2
transcript:AT3G55590.1	Erufi.03G0033560.t1
transcript:AT3G55610.1	Erufi.03G0033660.t1
transcript:AT3G55660.1	Erufi.03G0033710.t1
transcript:AT3G55730.1	Erufi.03G0033760.t1
transcript:AT3G55800.1	Erufi.03G0033920.t1
transcript:AT3G55840.1	Erufi.03G0034130.t1
transcript:AT3G62020.1	Erufi.03G0012900.t1
transcript:AT3G62030.2	Erufi.03G0012920.t1
transcript:AT3G62070.1	Erufi.03G0012930.t1
transcript:AT3G62080.2	Erufi.03G0012960.t1
transcript:AT3G62100.1	Erufi.03G0013000.t1
transcript:AT3G62130.1	Erufi.03G0013120.t1
transcript:AT3G62150.2	Erufi.03G0013140.t1
transcript:AT3G62220.1	Erufi.03G0013200.t1
transcript:AT3G62260.2	Erufi.03G0013280.t1
transcript:AT3G62360.1	Erufi.03G0013520.t1
transcript:AT3G62550.1	Erufi.03G0013620.t1
transcript:AT3G62610.1	Erufi.03G0013650.t1
transcript:AT3G62690.1	Erufi.03G0013880.t1
transcript:AT3G62830.1	Erufi.03G0014100.t1
transcript:AT3G62860.1	Erufi.03G0014210.t1
transcript:AT3G46320.1	Erufi.03G0032890.t1
transcript:AT3G46440.1	Erufi.03G0032980.t2
transcript:AT3G46540.1	Erufi.03G0033190.t1
transcript:AT3G46550.1	Erufi.03G0033200.t1
transcript:AT3G46600.1	Erufi.03G0033290.t1
transcript:AT3G46613.1	Erufi.03G0033400.t1
transcript:AT3G46640.3	Erufi.03G0033450.t1
transcript:AT3G46710.1	Erufi.03G0033600.t1
transcript:AT3G46830.1	Erufi.03G0033680.t1
transcript:AT3G46970.1	Erufi.03G0033880.t1
transcript:AT3G46980.4	Erufi.03G0033910.t1
transcript:AT3G47080.1	Erufi.03G0034110.t1
transcript:AT3G15550.1	Erufi.03G0005230.t1
transcript:AT3G15570.1	Erufi.03G0005240.t1
transcript:AT3G15630.1	Erufi.03G0005320.t1
transcript:AT3G15650.2	Erufi.03G0005360.t1
transcript:AT3G15660.1	Erufi.03G0005370.t1
transcript:AT3G15730.1	Erufi.03G0005520.t1
transcript:AT3G15770.1	Erufi.03G0005540.t1
transcript:AT3G53830.4	Erufi.03G0033540.t2
transcript:AT3G53880.1	Erufi.03G0033580.t1
transcript:AT3G53980.1	Erufi.03G0033700.t1
transcript:AT3G54020.1	Erufi.03G0033740.t1
transcript:AT3G54090.1	Erufi.03G0033830.t1
transcript:AT3G54100.1	Erufi.03G0033840.t1
transcript:AT3G54130.1	Erufi.03G0033850.t1
transcript:AT3G08590.1	Erufi.03G0031800.t1
transcript:AT3G08620.1	Erufi.03G0031850.t1
transcript:AT3G08670.1	Erufi.03G0031880.t1
transcript:AT3G08680.2	Erufi.03G0031890.t1
transcript:AT3G08690.1	Erufi.03G0031900.t1
transcript:AT3G08760.2	Erufi.03G0032030.t1
transcript:AT3G08790.1	Erufi.03G0032230.t1
transcript:AT3G56580.1	Erufi.03G0030930.t1
transcript:AT3G56620.1	Erufi.03G0031040.t1
transcript:AT3G56630.1	Erufi.03G0031050.t1
transcript:AT3G56650.1	Erufi.03G0031080.t1
transcript:AT3G56740.1	Erufi.03G0031160.t1
transcript:AT3G56840.1	Erufi.03G0031260.t1
transcript:AT3G56850.1	Erufi.03G0031400.t1
transcript:AT3G61860.1	Erufi.03G0014170.t1
transcript:AT3G62060.2	Erufi.03G0014280.t1
transcript:AT3G62140.1	Erufi.03G0014320.t1
transcript:AT3G62220.1	Erufi.03G0014350.t1
transcript:AT3G62250.1	Erufi.03G0014450.t1
transcript:AT3G62280.1	Erufi.03G0014550.t1
transcript:AT3G62290.2	Erufi.03G0014770.t1
transcript:AT3G06440.1	Erufi.03G0014500.t1
transcript:AT3G06500.1	Erufi.03G0014630.t1
transcript:AT3G06670.2	Erufi.03G0014730.t1
transcript:AT3G06720.1	Erufi.03G0014910.t3
transcript:AT3G06740.1	Erufi.03G0014920.t1
transcript:AT3G06860.1	Erufi.03G0015030.t1
transcript:AT3G06910.1	Erufi.03G0015220.t1
transcript:AT3G53350.9	Erufi.03G0032760.t2
transcript:AT3G53510.1	Erufi.03G0032910.t1
transcript:AT3G53520.4	Erufi.03G0032980.t2
transcript:AT3G53570.2	Erufi.03G0033040.t1
transcript:AT3G53650.1	Erufi.03G0033090.t1
transcript:AT3G53740.2	Erufi.03G0033180.t1
transcript:AT3G09320.1	Erufi.03G0033410.t1
transcript:AT3G09370.3	Erufi.03G0033250.t1
transcript:AT3G09440.2	Erufi.03G0033120.t1
transcript:AT3G09480.1	Erufi.03G0033090.t1
transcript:AT3G09540.1	Erufi.03G0032950.t1
transcript:AT3G09550.2	Erufi.03G0032940.t1
transcript:AT3G09570.1	Erufi.03G0032920.t1
transcript:AT3G09680.1	Erufi.03G0032790.t1
transcript:AT3G09710.2	Erufi.03G0032740.t1
transcript:AT3G55960.1	Erufi.03G0032700.t1
transcript:AT3G55970.1	Erufi.03G0032650.t1
transcript:AT3G55990.1	Erufi.03G0032550.t1
transcript:AT3G56080.1	Erufi.03G0032410.t1
transcript:AT3G56110.2	Erufi.03G0032330.t1
transcript:AT3G56140.1	Erufi.03G0032300.t1
transcript:AT3G56200.1	Erufi.03G0032250.t1
transcript:AT3G56370.1	Erufi.03G0032010.t1
transcript:AT3G56400.1	Erufi.03G0031950.t1
transcript:AT3G26700.1	Erufi.03G0039020.t1
transcript:AT3G26744.2	Erufi.03G0038950.t2
transcript:AT3G26935.1	Erufi.03G0038720.t1
transcript:AT3G26990.1	Erufi.03G0038690.t1
transcript:AT3G27010.2	Erufi.03G0038570.t1
transcript:AT3G27027.1	Erufi.03G0038430.t1
transcript:AT3G27080.1	Erufi.03G0038330.t1
transcript:AT3G27180.1	Erufi.03G0038170.t2
transcript:AT3G27210.1	Erufi.03G0038160.t1
transcript:AT3G54400.1	Erufi.03G0040810.t1
transcript:AT3G54430.1	Erufi.03G0040800.t1
transcript:AT3G54440.3	Erufi.03G0040710.t1
transcript:AT3G54460.1	Erufi.03G0040670.t1
transcript:AT3G54470.1	Erufi.03G0040520.t1
transcript:AT3G54510.2	Erufi.03G0040490.t1
transcript:AT3G54570.1	Erufi.03G0040440.t1
transcript:AT3G17250.1	Erufi.03G0013280.t1
transcript:AT3G17390.1	Erufi.03G0013230.t1
transcript:AT3G17410.2	Erufi.03G0013200.t1
transcript:AT3G17450.1	Erufi.03G0013110.t1
transcript:AT3G17600.1	Erufi.03G0013000.t1
transcript:AT3G17611.1	Erufi.03G0012850.t1
transcript:AT3G17675.1	Erufi.03G0012770.t1
transcript:AT3G59300.3	Erufi.03G0036880.t1
transcript:AT3G59350.6	Erufi.03G0036850.t1
transcript:AT3G59360.2	Erufi.03G0036840.t2
transcript:AT3G59550.1	Erufi.03G0036800.t1
transcript:AT3G59690.2	Erufi.03G0036640.t1
transcript:AT3G59830.1	Erufi.03G0036440.t1
transcript:AT3G59850.2	Erufi.03G0036380.t1
transcript:AT3G16870.1	Erufi.03G0014920.t1
transcript:AT3G16950.2	Erufi.03G0014750.t1
transcript:AT3G17180.1	Erufi.03G0014660.t1
transcript:AT3G17240.1	Erufi.03G0014490.t1
transcript:AT3G17390.1	Erufi.03G0014370.t1
transcript:AT3G17410.2	Erufi.03G0014350.t1
transcript:AT3G17420.1	Erufi.03G0014340.t1
transcript:AT3G52440.2	Erufi.03G0034740.t1
transcript:AT3G52450.1	Erufi.03G0034720.t1
transcript:AT3G52525.1	Erufi.03G0034630.t1
transcript:AT3G52570.1	Erufi.03G0034510.t1
transcript:AT3G52610.1	Erufi.03G0034500.t1
transcript:AT3G52710.1	Erufi.03G0034480.t1
transcript:AT3G13960.1	Erufi.04G0029830.t1
transcript:AT3G14067.1	Erufi.04G0029960.t1
transcript:AT3G14075.2	Erufi.04G0030050.t1
transcript:AT3G14200.1	Erufi.04G0030170.t1
transcript:AT3G14205.1	Erufi.04G0030270.t1
transcript:AT3G14230.1	Erufi.04G0030380.t1
transcript:AT3G14310.1	Erufi.04G0030400.t1
transcript:AT3G59640.1	Erufi.04G0019700.t1
transcript:AT3G59660.1	Erufi.04G0019780.t1
transcript:AT3G59710.2	Erufi.04G0019800.t1
transcript:AT3G59820.2	Erufi.04G0019850.t1
transcript:AT3G59830.1	Erufi.04G0019860.t1
transcript:AT3G59960.1	Erufi.04G0020040.t1
transcript:AT3G60240.4	Erufi.04G0020060.t1
transcript:AT3G19820.2	Erufi.04G0033900.t1
transcript:AT3G19830.3	Erufi.04G0033910.t1
transcript:AT3G19870.2	Erufi.04G0033950.t1
transcript:AT3G19895.1	Erufi.04G0033980.t1
transcript:AT3G19900.1	Erufi.04G0034000.t2
transcript:AT3G19930.1	Erufi.04G0034160.t2
transcript:AT3G04290.1	Erufi.04G0020480.t1
transcript:AT3G04300.1	Erufi.04G0020620.t1
transcript:AT3G04380.1	Erufi.04G0020650.t1
transcript:AT3G04500.1	Erufi.04G0020830.t1
transcript:AT3G04510.1	Erufi.04G0020850.t1
transcript:AT3G04530.1	Erufi.04G0020880.t1
transcript:AT3G52450.1	Erufi.04G0016370.t1
transcript:AT3G52470.1	Erufi.04G0016230.t1
transcript:AT3G52490.1	Erufi.04G0016210.t1
transcript:AT3G52600.1	Erufi.04G0016110.t1
transcript:AT3G52720.1	Erufi.04G0015980.t1
transcript:AT3G52800.1	Erufi.04G0015880.t1
transcript:AT3G52900.1	Erufi.04G0015810.t1
transcript:AT3G11030.1	Erufi.05G0000820.t1
transcript:AT3G11050.1	Erufi.05G0000790.t1
transcript:AT3G11070.1	Erufi.05G0000640.t2
transcript:AT3G11130.1	Erufi.05G0000600.t1
transcript:AT3G11170.1	Erufi.05G0000490.t1
transcript:AT3G11180.2	Erufi.05G0000370.t1
transcript:AT3G59350.6	Erufi.06G0012820.t1
transcript:AT3G59360.2	Erufi.06G0012830.t1
transcript:AT3G59470.2	Erufi.06G0013000.t1
transcript:AT3G59640.1	Erufi.06G0013070.t1
transcript:AT3G59680.2	Erufi.06G0013280.t1
transcript:AT3G59710.2	Erufi.06G0013290.t1
transcript:AT3G59800.1	Erufi.06G0013310.t1
transcript:AT3G59820.2	Erufi.06G0013330.t1
transcript:AT3G60390.1	Erufi.06G0016880.t1
transcript:AT3G60460.1	Erufi.06G0016900.t1
transcript:AT3G60490.1	Erufi.06G0016920.t1
transcript:AT3G60570.1	Erufi.06G0017110.t1
transcript:AT3G60580.1	Erufi.06G0017180.t1
transcript:AT3G60600.1	Erufi.06G0017230.t1
transcript:AT3G60630.1	Erufi.06G0017320.t1
transcript:AT3G25990.1	Erufi.06G0012540.t2
transcript:AT3G26000.1	Erufi.06G0012530.t2
transcript:AT3G26020.4	Erufi.06G0012490.t2
transcript:AT3G26100.2	Erufi.06G0012350.t1
transcript:AT3G26130.2	Erufi.06G0012160.t1
transcript:AT3G26290.2	Erufi.06G0012090.t1
transcript:AT3G26400.1	Erufi.06G0012060.t1
transcript:AT3G26445.1	Erufi.06G0012000.t1
transcript:AT3G26490.1	Erufi.06G0011960.t1
transcript:AT3G26500.1	Erufi.06G0011940.t1
transcript:AT3G52450.1	Erufi.06G0007830.t1
transcript:AT3G52470.1	Erufi.06G0007800.t1
transcript:AT3G52490.1	Erufi.06G0007770.t1
transcript:AT3G52540.1	Erufi.06G0007690.t1
transcript:AT3G52600.1	Erufi.06G0007450.t1
transcript:AT3G52720.1	Erufi.06G0007380.t2
transcript:AT3G52780.1	Erufi.06G0007330.t1
transcript:AT3G52890.2	Erufi.06G0007310.t1
transcript:AT3G52900.1	Erufi.06G0007210.t1
transcript:AT3G27220.1	Erufi.06G0012590.t1
transcript:AT3G27290.1	Erufi.06G0012530.t2
transcript:AT3G27300.4	Erufi.06G0012510.t1
transcript:AT3G27310.1	Erufi.06G0012500.t1
transcript:AT3G27390.1	Erufi.06G0012410.t1
transcript:AT3G27550.2	Erufi.06G0012320.t1
transcript:AT3G57670.1	Erufi.07G0023480.t2
transcript:AT3G57780.1	Erufi.07G0023360.t1
transcript:AT3G57785.1	Erufi.07G0023350.t1
transcript:AT3G57810.3	Erufi.07G0023320.t1
transcript:AT3G57830.1	Erufi.07G0023310.t1
transcript:AT3G57910.1	Erufi.07G0023160.t1
transcript:AT3G57920.1	Erufi.07G0023150.t1
transcript:AT3G57980.2	Erufi.07G0023010.t1
transcript:AT3G57990.1	Erufi.07G0022970.t1
transcript:AT3G14000.1	Erufi.07G0016960.t1
transcript:AT3G14050.1	Erufi.07G0016830.t1
transcript:AT3G14090.1	Erufi.07G0016650.t1
transcript:AT3G14200.1	Erufi.07G0016570.t1
transcript:AT3G14230.1	Erufi.07G0016530.t1
transcript:AT3G14240.1	Erufi.07G0016520.t1
transcript:AT3G14250.1	Erufi.07G0016510.t1
transcript:AT3G14270.2	Erufi.07G0016450.t1
transcript:AT3G14310.1	Erufi.07G0016430.t1
transcript:AT3G55940.1	Erufi.08G0000290.t1
transcript:AT3G55970.1	Erufi.08G0000410.t1
transcript:AT3G55990.1	Erufi.08G0000490.t2
transcript:AT3G56050.1	Erufi.08G0000590.t1
transcript:AT3G56090.1	Erufi.08G0000620.t1
transcript:AT3G56110.2	Erufi.08G0000710.t1
transcript:AT3G22740.1	Erufi.08G0016510.t1
transcript:AT3G22750.1	Erufi.08G0016480.t1
transcript:AT3G22760.1	Erufi.08G0016410.t1
transcript:AT3G22790.1	Erufi.08G0016400.t1
transcript:AT3G22810.1	Erufi.08G0016260.t1
transcript:AT3G22930.1	Erufi.08G0016240.t1
transcript:AT3G23000.1	Erufi.08G0016170.t1
transcript:AT3G23050.1	Erufi.08G0016030.t1
transcript:AT3G23060.1	Erufi.08G0015980.t1
transcript:AT3G11030.1	Erufi.08G0000650.t1
transcript:AT3G11050.1	Erufi.08G0000620.t1
transcript:AT3G11070.1	Erufi.08G0000560.t1
transcript:AT3G11130.1	Erufi.08G0000500.t1
transcript:AT3G11170.1	Erufi.08G0000440.t1
transcript:AT3G11180.2	Erufi.08G0000410.t1
transcript:AT3G09320.1	Erufi.09G0016030.t1
transcript:AT3G09370.3	Erufi.09G0016110.t1
transcript:AT3G09440.2	Erufi.09G0016170.t1
transcript:AT3G09480.1	Erufi.09G0016200.t1
transcript:AT3G09560.2	Erufi.09G0016280.t1
transcript:AT3G09570.1	Erufi.09G0016290.t2
transcript:AT3G09660.1	Erufi.09G0016360.t1
transcript:AT3G55960.1	Erufi.09G0016430.t1
transcript:AT3G56040.1	Erufi.09G0016560.t1
transcript:AT3G56050.1	Erufi.09G0016630.t1
transcript:AT3G56080.1	Erufi.09G0016680.t1
transcript:AT3G56110.2	Erufi.09G0016750.t1
transcript:AT3G56140.1	Erufi.09G0016790.t1
transcript:AT3G46000.2	Erufi.09G0001900.t1
transcript:AT3G46130.1	Erufi.09G0002030.t1
transcript:AT3G46180.1	Erufi.09G0002110.t1
transcript:AT3G46200.1	Erufi.09G0002270.t1
transcript:AT3G46220.2	Erufi.09G0002300.t1
transcript:AT3G46300.1	Erufi.09G0002440.t1
transcript:AT3G53640.1	Erufi.09G0016440.t1
transcript:AT3G53650.1	Erufi.09G0016200.t1
transcript:AT3G53740.2	Erufi.09G0016160.t1
transcript:AT3G53850.1	Erufi.09G0015970.t1
transcript:AT3G53880.1	Erufi.09G0015900.t1
transcript:AT3G53900.2	Erufi.09G0015870.t1
transcript:AT3G53990.1	Erufi.09G0015780.t1
transcript:AT3G54000.1	Erufi.09G0015750.t1
transcript:AT3G54020.1	Erufi.09G0015740.t1
transcript:AT3G54040.2	Erufi.09G0015670.t1
transcript:AT3G54100.1	Erufi.09G0015650.t1
transcript:AT3G55020.1	Erufi.09G0016390.t1
transcript:AT3G55240.1	Erufi.09G0016260.t1
transcript:AT3G55350.1	Erufi.09G0016220.t1
transcript:AT3G55380.2	Erufi.09G0016190.t1
transcript:AT3G55520.3	Erufi.09G0016040.t1
transcript:AT3G55610.1	Erufi.09G0015830.t1
transcript:AT3G55660.1	Erufi.09G0015800.t1
transcript:AT3G55690.1	Erufi.09G0015750.t1
transcript:AT4G17710.1	Erufi.01G0026960.t1
transcript:AT4G17880.1	Erufi.01G0027030.t1
transcript:AT4G17890.1	Erufi.01G0027050.t1
transcript:AT4G17895.1	Erufi.01G0027060.t1
transcript:AT4G17900.1	Erufi.01G0027080.t1
transcript:AT4G17950.1	Erufi.01G0027260.t1
transcript:AT4G17980.2	Erufi.01G0027320.t1
transcript:AT4G18030.1	Erufi.01G0027410.t1
transcript:AT4G02020.1	Erufi.01G0037130.t2
transcript:AT4G02090.1	Erufi.01G0037330.t1
transcript:AT4G02100.1	Erufi.01G0037380.t1
transcript:AT4G02110.1	Erufi.01G0037390.t1
transcript:AT4G02170.1	Erufi.01G0037480.t1
transcript:AT4G02220.1	Erufi.01G0037680.t1
transcript:AT4G16600.1	Erufi.01G0028410.t1
transcript:AT4G16610.1	Erufi.01G0028380.t1
transcript:AT4G16640.1	Erufi.01G0028220.t1
transcript:AT4G16670.1	Erufi.01G0028110.t1
transcript:AT4G16750.1	Erufi.01G0028080.t1
transcript:AT4G16780.1	Erufi.01G0028020.t1
transcript:AT4G16790.1	Erufi.01G0028000.t1
transcript:AT4G16820.1	Erufi.01G0027860.t1
transcript:AT4G16970.1	Erufi.01G0027800.t1
transcript:AT4G17080.1	Erufi.01G0027640.t1
transcript:AT4G17090.1	Erufi.01G0027610.t1
transcript:AT4G17140.3	Erufi.01G0027600.t1
transcript:AT4G17350.1	Erufi.01G0027490.t1
transcript:AT4G14390.1	Erufi.01G0008960.t1
transcript:AT4G14550.2	Erufi.01G0008750.t1
transcript:AT4G14680.2	Erufi.01G0008670.t1
transcript:AT4G14730.1	Erufi.01G0008560.t1
transcript:AT4G14780.1	Erufi.01G0008550.t1
transcript:AT4G14790.2	Erufi.01G0008530.t1
transcript:AT4G14819.1	Erufi.01G0008470.t1
transcript:AT4G14920.3	Erufi.01G0008410.t1
transcript:AT4G14550.2	Erufi.01G0014950.t1
transcript:AT4G14580.1	Erufi.01G0014920.t1
transcript:AT4G14740.2	Erufi.01G0014880.t2
transcript:AT4G14750.3	Erufi.01G0014870.t1
transcript:AT4G14760.2	Erufi.01G0014840.t1
transcript:AT4G14770.1	Erufi.01G0014810.t1
transcript:AT4G14780.1	Erufi.01G0014800.t1
transcript:AT4G17330.1	Erufi.01G0028180.t3
transcript:AT4G17350.1	Erufi.01G0028110.t1
transcript:AT4G17460.1	Erufi.01G0028020.t1
transcript:AT4G17470.1	Erufi.01G0027940.t1
transcript:AT4G17490.1	Erufi.01G0027930.t1
transcript:AT4G17540.1	Erufi.01G0027810.t1
transcript:AT4G17640.1	Erufi.01G0027650.t1
transcript:AT4G39680.2	Erufi.01G0033300.t1
transcript:AT4G39770.1	Erufi.01G0033100.t1
transcript:AT4G39860.1	Erufi.01G0033030.t1
transcript:AT4G39955.1	Erufi.01G0032940.t1
transcript:AT4G39980.1	Erufi.01G0032850.t1
transcript:AT4G40010.1	Erufi.01G0032820.t1
transcript:AT4G40030.2	Erufi.01G0032800.t1
transcript:AT4G37680.4	Erufi.01G0041960.t1
transcript:AT4G37720.1	Erufi.01G0041910.t1
transcript:AT4G37750.1	Erufi.01G0041850.t1
transcript:AT4G37760.1	Erufi.01G0041820.t1
transcript:AT4G37790.1	Erufi.01G0041800.t2
transcript:AT4G37850.2	Erufi.01G0041750.t1
transcript:AT4G34940.1	Erufi.02G0028480.t1
transcript:AT4G34950.1	Erufi.02G0028560.t1
transcript:AT4G34960.1	Erufi.02G0028570.t1
transcript:AT4G34990.1	Erufi.02G0028610.t1
transcript:AT4G35010.1	Erufi.02G0028670.t1
transcript:AT4G35050.1	Erufi.02G0028720.t1
transcript:AT4G35100.1	Erufi.02G0028750.t1
transcript:AT4G35240.1	Erufi.02G0028830.t1
transcript:AT4G23130.2	Erufi.02G0032940.t1
transcript:AT4G23160.3	Erufi.02G0032950.t1
transcript:AT4G23190.1	Erufi.02G0032970.t1
transcript:AT4G23240.1	Erufi.02G0033020.t1
transcript:AT4G23270.3	Erufi.02G0033180.t1
transcript:AT4G23310.1	Erufi.02G0033280.t1
transcript:AT4G26970.1	Erufi.02G0032210.t1
transcript:AT4G27000.1	Erufi.02G0032350.t1
transcript:AT4G27060.1	Erufi.02G0032510.t1
transcript:AT4G27080.2	Erufi.02G0032630.t1
transcript:AT4G27100.1	Erufi.02G0032680.t1
transcript:AT4G27110.1	Erufi.02G0032690.t1
transcript:AT4G39520.1	Erufi.02G0038270.t1
transcript:AT4G39680.2	Erufi.02G0038180.t2
transcript:AT4G39770.1	Erufi.02G0038030.t1
transcript:AT4G39860.1	Erufi.02G0037950.t1
transcript:AT4G39890.1	Erufi.02G0037880.t1
transcript:AT4G39955.1	Erufi.02G0037840.t1
transcript:AT4G39980.1	Erufi.02G0037830.t1
transcript:AT4G40010.1	Erufi.02G0037810.t1
transcript:AT4G40100.1	Erufi.02G0037750.t1
transcript:AT4G35780.1	Erufi.02G0028970.t1
transcript:AT4G35790.1	Erufi.02G0028890.t1
transcript:AT4G35840.2	Erufi.02G0028840.t1
transcript:AT4G35880.1	Erufi.02G0028810.t1
transcript:AT4G35890.1	Erufi.02G0028740.t1
transcript:AT4G35900.1	Erufi.02G0028730.t1
transcript:AT4G36030.1	Erufi.02G0028480.t1
transcript:AT4G36050.2	Erufi.02G0028470.t1
transcript:AT4G14500.1	Erufi.02G0007650.t1
transcript:AT4G14620.1	Erufi.02G0007470.t1
transcript:AT4G14630.1	Erufi.02G0007340.t1
transcript:AT4G14690.1	Erufi.02G0007080.t1
transcript:AT4G14730.1	Erufi.02G0007020.t1
transcript:AT4G14770.1	Erufi.02G0006890.t1
transcript:AT4G14815.1	Erufi.02G0006790.t1
transcript:AT4G14920.3	Erufi.02G0006600.t1
transcript:AT4G39720.2	Erufi.02G0020420.t1
transcript:AT4G39740.1	Erufi.02G0020390.t1
transcript:AT4G39770.1	Erufi.02G0020350.t1
transcript:AT4G39780.1	Erufi.02G0020330.t1
transcript:AT4G39795.1	Erufi.02G0020280.t1
transcript:AT4G39830.1	Erufi.02G0020250.t1
transcript:AT4G04990.1	Erufi.02G0034340.t1
transcript:AT4G05060.1	Erufi.02G0034190.t1
transcript:AT4G05090.1	Erufi.02G0034160.t1
transcript:AT4G05100.1	Erufi.02G0034150.t1
transcript:AT4G05110.2	Erufi.02G0034050.t1
transcript:AT4G05150.1	Erufi.02G0034030.t1
transcript:AT4G01670.1	Erufi.03G0012930.t1
transcript:AT4G01680.2	Erufi.03G0012950.t1
transcript:AT4G01690.1	Erufi.03G0012990.t1
transcript:AT4G01700.1	Erufi.03G0013040.t1
transcript:AT4G01720.1	Erufi.03G0013080.t1
transcript:AT4G01820.1	Erufi.03G0013140.t1
transcript:AT4G01850.1	Erufi.03G0013230.t1
transcript:AT4G01890.1	Erufi.03G0013360.t1
transcript:AT4G01950.2	Erufi.03G0013430.t1
transcript:AT4G01990.1	Erufi.03G0013550.t1
transcript:AT4G02075.1	Erufi.03G0013610.t1
transcript:AT4G02090.1	Erufi.03G0013630.t1
transcript:AT4G01660.1	Erufi.03G0014270.t1
transcript:AT4G01800.2	Erufi.03G0014300.t1
transcript:AT4G01810.1	Erufi.03G0014310.t1
transcript:AT4G01850.1	Erufi.03G0014370.t1
transcript:AT4G01883.1	Erufi.03G0014480.t1
transcript:AT4G01890.1	Erufi.03G0014520.t1
transcript:AT4G02080.1	Erufi.03G0014770.t1
transcript:AT4G02150.1	Erufi.03G0014910.t3
transcript:AT4G02350.2	Erufi.03G0015140.t2
transcript:AT4G02390.1	Erufi.03G0015150.t1
transcript:AT4G18640.1	Erufi.03G0002870.t1
transcript:AT4G18700.1	Erufi.03G0002900.t1
transcript:AT4G18710.1	Erufi.03G0002930.t1
transcript:AT4G18890.1	Erufi.03G0003100.t1
transcript:AT4G18910.1	Erufi.03G0003110.t1
transcript:AT4G18960.1	Erufi.03G0003190.t1
transcript:AT4G29080.1	Erufi.03G0004050.t1
transcript:AT4G29130.1	Erufi.03G0004030.t1
transcript:AT4G29150.1	Erufi.03G0004020.t1
transcript:AT4G29230.1	Erufi.03G0003990.t2
transcript:AT4G29420.1	Erufi.03G0003850.t1
transcript:AT4G29658.2	Erufi.03G0003640.t1
transcript:AT4G29680.1	Erufi.03G0003630.t1
transcript:AT4G29740.2	Erufi.03G0003540.t1
transcript:AT4G32342.2	Erufi.03G0005540.t1
transcript:AT4G32410.1	Erufi.03G0005430.t1
transcript:AT4G32510.2	Erufi.03G0005310.t2
transcript:AT4G32551.2	Erufi.03G0005170.t1
transcript:AT4G32600.1	Erufi.03G0005020.t1
transcript:AT4G32610.1	Erufi.03G0004890.t1
transcript:AT4G32620.2	Erufi.03G0004850.t2
transcript:AT4G18760.1	Erufi.03G0027970.t2
transcript:AT4G18780.1	Erufi.03G0027960.t1
transcript:AT4G18880.1	Erufi.03G0027900.t1
transcript:AT4G18920.1	Erufi.03G0027870.t1
transcript:AT4G18950.1	Erufi.03G0027820.t1
transcript:AT4G18970.2	Erufi.03G0027810.t1
transcript:AT4G27020.1	Erufi.03G0030500.t1
transcript:AT4G27240.1	Erufi.03G0030260.t1
transcript:AT4G27260.1	Erufi.03G0030200.t1
transcript:AT4G27270.1	Erufi.03G0030180.t1
transcript:AT4G27300.1	Erufi.03G0030130.t1
transcript:AT4G27320.1	Erufi.03G0030090.t1
transcript:AT4G21250.1	Erufi.03G0030280.t1
transcript:AT4G21340.1	Erufi.03G0030190.t1
transcript:AT4G21380.1	Erufi.03G0030120.t1
transcript:AT4G21490.1	Erufi.03G0029890.t1
transcript:AT4G21534.1	Erufi.03G0029860.t1
transcript:AT4G21560.1	Erufi.03G0029840.t1
transcript:AT4G30320.1	Erufi.04G0030520.t1
transcript:AT4G30340.1	Erufi.04G0030660.t1
transcript:AT4G30350.1	Erufi.04G0030720.t1
transcript:AT4G30360.1	Erufi.04G0030760.t1
transcript:AT4G30400.1	Erufi.04G0030790.t1
transcript:AT4G30440.1	Erufi.04G0030860.t1
transcript:AT4G30510.1	Erufi.04G0030890.t1
transcript:AT4G30690.1	Erufi.04G0031000.t1
transcript:AT4G30810.1	Erufi.04G0031210.t1
transcript:AT4G30910.2	Erufi.04G0031240.t1
transcript:AT4G30980.2	Erufi.04G0031320.t1
transcript:AT4G31020.2	Erufi.04G0031510.t1
transcript:AT4G01010.1	Erufi.04G0011090.t1
transcript:AT4G01023.2	Erufi.04G0011130.t1
transcript:AT4G01026.1	Erufi.04G0011140.t1
transcript:AT4G01050.2	Erufi.04G0011230.t1
transcript:AT4G01090.1	Erufi.04G0011300.t1
transcript:AT4G01160.2	Erufi.04G0011400.t2
transcript:AT4G01250.1	Erufi.04G0011480.t1
transcript:AT4G31750.1	Erufi.04G0006860.t1
transcript:AT4G31800.1	Erufi.04G0006930.t1
transcript:AT4G31805.1	Erufi.04G0006950.t1
transcript:AT4G31920.1	Erufi.04G0006990.t1
transcript:AT4G32000.3	Erufi.04G0007010.t1
transcript:AT4G32040.1	Erufi.04G0007030.t1
transcript:AT4G39540.3	Erufi.04G0028110.t1
transcript:AT4G39620.1	Erufi.04G0028240.t1
transcript:AT4G39700.1	Erufi.04G0028290.t1
transcript:AT4G39710.3	Erufi.04G0028310.t1
transcript:AT4G39770.1	Erufi.04G0028410.t1
transcript:AT4G39870.2	Erufi.04G0028530.t1
transcript:AT4G28530.1	Erufi.04G0020840.t1
transcript:AT4G28540.1	Erufi.04G0020800.t1
transcript:AT4G28570.1	Erufi.04G0020770.t1
transcript:AT4G28700.1	Erufi.04G0020630.t1
transcript:AT4G28703.1	Erufi.04G0020620.t1
transcript:AT4G28730.1	Erufi.04G0020550.t1
transcript:AT4G28780.1	Erufi.04G0020480.t1
transcript:AT4G17340.1	Erufi.04G0022820.t1
transcript:AT4G17350.1	Erufi.04G0022810.t1
transcript:AT4G17490.1	Erufi.04G0022610.t1
transcript:AT4G17510.1	Erufi.04G0022520.t1
transcript:AT4G17530.1	Erufi.04G0022460.t1
transcript:AT4G17550.1	Erufi.04G0022430.t1
transcript:AT4G17660.1	Erufi.04G0022300.t1
transcript:AT4G17695.1	Erufi.04G0024690.t1
transcript:AT4G17720.1	Erufi.04G0024610.t1
transcript:AT4G17790.1	Erufi.04G0024510.t1
transcript:AT4G17895.1	Erufi.04G0024490.t1
transcript:AT4G17900.1	Erufi.04G0024470.t1
transcript:AT4G17905.2	Erufi.04G0024460.t1
transcript:AT4G18190.1	Erufi.04G0024320.t1
transcript:AT4G17340.1	Erufi.06G0016990.t1
transcript:AT4G17460.1	Erufi.06G0016880.t1
transcript:AT4G17486.1	Erufi.06G0016790.t1
transcript:AT4G17490.1	Erufi.06G0016730.t1
transcript:AT4G17500.1	Erufi.06G0016690.t1
transcript:AT4G17510.1	Erufi.06G0016640.t1
transcript:AT4G17570.2	Erufi.06G0016490.t1
transcript:AT4G17640.1	Erufi.06G0016390.t1
transcript:AT4G17660.1	Erufi.06G0016370.t1
transcript:AT4G38250.1	Erufi.06G0018020.t1
transcript:AT4G38260.1	Erufi.06G0017960.t1
transcript:AT4G38350.2	Erufi.06G0017920.t1
transcript:AT4G38360.2	Erufi.06G0017900.t1
transcript:AT4G38390.1	Erufi.06G0017890.t1
transcript:AT4G38420.1	Erufi.06G0017840.t1
transcript:AT4G38430.1	Erufi.06G0017660.t1
transcript:AT4G17720.1	Erufi.06G0019860.t1
transcript:AT4G17785.1	Erufi.06G0019760.t1
transcript:AT4G17790.1	Erufi.06G0019680.t1
transcript:AT4G17900.1	Erufi.06G0019630.t1
transcript:AT4G17905.2	Erufi.06G0019610.t1
transcript:AT4G17950.1	Erufi.06G0019570.t1
transcript:AT4G18190.1	Erufi.06G0019410.t1
transcript:AT4G39640.1	Erufi.06G0010570.t1
transcript:AT4G39730.1	Erufi.06G0010520.t1
transcript:AT4G39860.1	Erufi.06G0010490.t1
transcript:AT4G39910.1	Erufi.06G0010360.t1
transcript:AT4G40020.1	Erufi.06G0010310.t2
transcript:AT4G40030.2	Erufi.06G0010300.t1
transcript:AT4G40070.1	Erufi.06G0010270.t1
transcript:AT4G35560.2	Erufi.06G0017990.t1
transcript:AT4G35570.1	Erufi.06G0017970.t1
transcript:AT4G35590.1	Erufi.06G0017950.t1
transcript:AT4G35600.2	Erufi.06G0017940.t1
transcript:AT4G35620.1	Erufi.06G0017910.t1
transcript:AT4G35670.1	Erufi.06G0017880.t1
transcript:AT4G00360.1	Erufi.06G0017720.t1
transcript:AT4G00430.1	Erufi.06G0017700.t1
transcript:AT4G00440.2	Erufi.06G0017670.t1
transcript:AT4G00460.2	Erufi.06G0017660.t1
transcript:AT4G00520.2	Erufi.06G0017600.t1
transcript:AT4G00680.2	Erufi.06G0017360.t1
transcript:AT4G35660.1	Erufi.07G0019420.t1
transcript:AT4G35690.1	Erufi.07G0019440.t1
transcript:AT4G35720.1	Erufi.07G0019460.t1
transcript:AT4G35840.2	Erufi.07G0019620.t2
transcript:AT4G35970.1	Erufi.07G0019740.t1
transcript:AT4G36030.1	Erufi.07G0019810.t1
transcript:AT4G36040.1	Erufi.07G0019840.t1
transcript:AT4G36130.1	Erufi.07G0019890.t1
transcript:AT4G36260.1	Erufi.07G0019940.t1
transcript:AT4G26220.1	Erufi.07G0024210.t1
transcript:AT4G26430.1	Erufi.07G0024240.t1
transcript:AT4G26440.1	Erufi.07G0024270.t1
transcript:AT4G26490.1	Erufi.07G0024510.t1
transcript:AT4G26540.1	Erufi.07G0024530.t1
transcript:AT4G26590.1	Erufi.07G0024640.t1
transcript:AT4G26610.1	Erufi.07G0024670.t1
transcript:AT4G30190.2	Erufi.07G0010520.t1
transcript:AT4G30210.3	Erufi.07G0010540.t1
transcript:AT4G30240.1	Erufi.07G0010640.t1
transcript:AT4G30350.1	Erufi.07G0010840.t1
transcript:AT4G30430.1	Erufi.07G0011040.t1
transcript:AT4G30490.1	Erufi.07G0011110.t1
transcript:AT4G30640.1	Erufi.07G0011320.t1
transcript:AT4G14550.2	Erufi.08G0016030.t1
transcript:AT4G14580.1	Erufi.08G0016170.t1
transcript:AT4G14740.2	Erufi.08G0016260.t1
transcript:AT4G14750.3	Erufi.08G0016300.t1
transcript:AT4G14760.2	Erufi.08G0016400.t1
transcript:AT4G14770.1	Erufi.08G0016410.t1
transcript:AT4G14780.1	Erufi.08G0016480.t1
transcript:AT4G01670.1	Erufi.09G0004070.t1
transcript:AT4G01680.2	Erufi.09G0004050.t1
transcript:AT4G01700.1	Erufi.09G0003960.t1
transcript:AT4G01720.1	Erufi.09G0003880.t1
transcript:AT4G01820.1	Erufi.09G0003850.t1
transcript:AT4G01850.1	Erufi.09G0003750.t1
transcript:AT4G01900.1	Erufi.09G0003550.t1
transcript:AT4G01995.1	Erufi.09G0003380.t1
transcript:AT4G29110.1	Erufi.09G0008040.t1
transcript:AT4G29190.1	Erufi.09G0007780.t1
transcript:AT4G29220.1	Erufi.09G0007730.t1
transcript:AT4G29230.1	Erufi.09G0007700.t2
transcript:AT4G29260.1	Erufi.09G0007680.t1
transcript:AT4G29330.1	Erufi.09G0007660.t1
transcript:AT4G31800.1	Erufi.10G0020070.t1
transcript:AT4G31920.1	Erufi.10G0019960.t1
transcript:AT4G32000.3	Erufi.10G0019910.t1
transcript:AT4G32040.1	Erufi.10G0019890.t1
transcript:AT4G32130.1	Erufi.10G0019640.t1
transcript:AT4G32160.1	Erufi.10G0019550.t2
transcript:AT4G32230.1	Erufi.10G0019450.t1
transcript:AT4G35780.1	Erufi.10G0026280.t1
transcript:AT4G35785.2	Erufi.10G0026230.t2
transcript:AT4G35880.1	Erufi.10G0026100.t1
transcript:AT4G35985.1	Erufi.10G0026000.t1
transcript:AT4G36040.1	Erufi.10G0025950.t1
transcript:AT4G36105.2	Erufi.10G0025920.t1
transcript:AT4G01010.1	Erufi.10G0014920.t1
transcript:AT4G01080.1	Erufi.10G0014820.t1
transcript:AT4G01090.1	Erufi.10G0014810.t1
transcript:AT4G01160.2	Erufi.10G0014750.t1
transcript:AT4G01250.1	Erufi.10G0014720.t1
transcript:AT4G01470.1	Erufi.10G0014550.t1
transcript:AT4G38400.1	Erufi.10G0026410.t1
transcript:AT4G38470.1	Erufi.10G0026280.t1
transcript:AT4G38480.1	Erufi.10G0026220.t1
transcript:AT4G38500.1	Erufi.10G0026190.t1
transcript:AT4G38520.1	Erufi.10G0026060.t1
transcript:AT4G38730.1	Erufi.10G0025930.t1
transcript:AT5G58290.1	Erufi.01G0037840.t1
transcript:AT5G58300.1	Erufi.01G0037880.t1
transcript:AT5G58480.1	Erufi.01G0037950.t1
transcript:AT5G58510.1	Erufi.01G0038010.t2
transcript:AT5G58520.1	Erufi.01G0038020.t1
transcript:AT5G58540.1	Erufi.01G0038040.t1
transcript:AT5G58550.1	Erufi.01G0038050.t1
transcript:AT5G58590.1	Erufi.01G0038150.t1
transcript:AT5G58600.1	Erufi.01G0038220.t1
transcript:AT5G58610.3	Erufi.01G0038230.t1
transcript:AT5G58670.1	Erufi.01G0038270.t1
transcript:AT5G67330.1	Erufi.01G0043180.t1
transcript:AT5G67385.1	Erufi.01G0043260.t2
transcript:AT5G67430.1	Erufi.01G0043320.t1
transcript:AT5G67440.3	Erufi.01G0043330.t1
transcript:AT5G67470.1	Erufi.01G0043390.t1
transcript:AT5G67500.1	Erufi.01G0043490.t1
transcript:AT5G67520.1	Erufi.01G0043500.t1
transcript:AT5G67530.1	Erufi.01G0043570.t1
transcript:AT5G67540.3	Erufi.01G0043590.t1
transcript:AT5G67560.1	Erufi.01G0043600.t1
transcript:AT5G02150.1	Erufi.01G0002840.t1
transcript:AT5G02240.1	Erufi.01G0002850.t1
transcript:AT5G02290.1	Erufi.01G0002870.t1
transcript:AT5G02400.1	Erufi.01G0002890.t1
transcript:AT5G02460.1	Erufi.01G0002900.t1
transcript:AT5G02490.1	Erufi.01G0002910.t1
transcript:AT5G02600.2	Erufi.01G0003010.t1
transcript:AT5G01620.3	Erufi.01G0003200.t1
transcript:AT5G01730.1	Erufi.01G0003270.t1
transcript:AT5G01750.2	Erufi.01G0003280.t1
transcript:AT5G01780.2	Erufi.01G0003300.t2
transcript:AT5G01850.2	Erufi.01G0003320.t1
transcript:AT5G01980.1	Erufi.01G0003450.t1
transcript:AT5G51750.1	Erufi.01G0030060.t1
transcript:AT5G51930.1	Erufi.01G0030080.t1
transcript:AT5G51990.1	Erufi.01G0030100.t1
transcript:AT5G52050.1	Erufi.01G0030120.t1
transcript:AT5G52110.2	Erufi.01G0030150.t1
transcript:AT5G52120.1	Erufi.01G0030160.t1
transcript:AT5G43010.1	Erufi.01G0042880.t1
transcript:AT5G43070.1	Erufi.01G0043140.t1
transcript:AT5G43080.1	Erufi.01G0043160.t1
transcript:AT5G43120.2	Erufi.01G0043210.t1
transcript:AT5G43160.2	Erufi.01G0043290.t1
transcript:AT5G43175.1	Erufi.01G0043360.t2
transcript:AT5G58940.2	Erufi.01G0002620.t1
transcript:AT5G58960.1	Erufi.01G0002640.t1
transcript:AT5G59010.1	Erufi.01G0002670.t1
transcript:AT5G59150.1	Erufi.01G0002780.t1
transcript:AT5G59250.1	Erufi.01G0002800.t1
transcript:AT5G59450.1	Erufi.01G0002860.t1
transcript:AT5G02150.1	Erufi.01G0039540.t1
transcript:AT5G02190.1	Erufi.01G0039520.t1
transcript:AT5G02230.3	Erufi.01G0039450.t1
transcript:AT5G02290.1	Erufi.01G0039400.t1
transcript:AT5G02400.1	Erufi.01G0039380.t1
transcript:AT5G02460.1	Erufi.01G0039310.t1
transcript:AT5G02480.1	Erufi.01G0039190.t1
transcript:AT5G02490.1	Erufi.01G0039180.t1
transcript:AT5G02530.1	Erufi.01G0039110.t1
transcript:AT5G02570.1	Erufi.01G0039030.t1
transcript:AT5G02580.1	Erufi.01G0038880.t1
transcript:AT5G02620.2	Erufi.01G0038810.t1
transcript:AT5G02740.1	Erufi.01G0038700.t1
transcript:AT5G02780.1	Erufi.01G0038640.t1
transcript:AT5G02800.1	Erufi.01G0038550.t1
transcript:AT5G02810.1	Erufi.01G0038530.t1
transcript:AT5G02820.1	Erufi.01G0038490.t1
transcript:AT5G02830.1	Erufi.01G0038480.t1
transcript:AT5G02970.1	Erufi.01G0038340.t1
transcript:AT5G03080.1	Erufi.01G0038310.t1
transcript:AT5G46570.1	Erufi.01G0027360.t1
transcript:AT5G46590.1	Erufi.01G0027320.t1
transcript:AT5G46640.1	Erufi.01G0027260.t1
transcript:AT5G46710.1	Erufi.01G0027080.t1
transcript:AT5G46740.1	Erufi.01G0027060.t1
transcript:AT5G46750.1	Erufi.01G0027050.t1
transcript:AT5G46830.1	Erufi.01G0027030.t1
transcript:AT5G46880.2	Erufi.01G0026960.t1
transcript:AT5G46910.1	Erufi.01G0026730.t1
transcript:AT5G67310.1	Erufi.01G0007440.t1
transcript:AT5G67360.1	Erufi.01G0007330.t1
transcript:AT5G67380.1	Erufi.01G0007300.t1
transcript:AT5G67400.1	Erufi.01G0007280.t1
transcript:AT5G67410.1	Erufi.01G0007270.t1
transcript:AT5G67430.1	Erufi.01G0007220.t1
transcript:AT5G67450.1	Erufi.01G0007210.t1
transcript:AT5G59020.1	Erufi.01G0039770.t1
transcript:AT5G59160.1	Erufi.01G0039720.t1
transcript:AT5G59210.1	Erufi.01G0039710.t1
transcript:AT5G59220.1	Erufi.01G0039670.t1
transcript:AT5G59420.1	Erufi.01G0039430.t1
transcript:AT5G59430.2	Erufi.01G0039420.t1
transcript:AT5G59480.1	Erufi.01G0039340.t1
transcript:AT5G61270.1	Erufi.01G0028260.t1
transcript:AT5G61500.1	Erufi.01G0028090.t1
transcript:AT5G61520.1	Erufi.01G0028040.t2
transcript:AT5G61590.1	Erufi.01G0027930.t1
transcript:AT5G61620.1	Erufi.01G0027820.t1
transcript:AT5G61640.2	Erufi.01G0027790.t2
transcript:AT5G61650.1	Erufi.01G0027740.t1
transcript:AT5G65740.2	Erufi.01G0009780.t1
transcript:AT5G65800.1	Erufi.01G0009740.t1
transcript:AT5G65820.1	Erufi.01G0009680.t1
transcript:AT5G65840.1	Erufi.01G0009620.t1
transcript:AT5G65890.3	Erufi.01G0009560.t1
transcript:AT5G65910.1	Erufi.01G0009550.t1
transcript:AT5G64170.2	Erufi.01G0033020.t2
transcript:AT5G64200.1	Erufi.01G0033010.t1
transcript:AT5G64220.2	Erufi.01G0032950.t1
transcript:AT5G64240.2	Erufi.01G0032860.t1
transcript:AT5G64340.1	Erufi.01G0032720.t1
transcript:AT5G64360.4	Erufi.01G0032700.t1
transcript:AT5G43670.1	Erufi.01G0008760.t1
transcript:AT5G43700.1	Erufi.01G0008750.t1
transcript:AT5G43780.1	Erufi.01G0008670.t1
transcript:AT5G43830.1	Erufi.01G0008630.t1
transcript:AT5G43840.1	Erufi.01G0008590.t1
transcript:AT5G43900.3	Erufi.01G0008390.t1
transcript:AT5G15430.1	Erufi.01G0043020.t1
transcript:AT5G15470.1	Erufi.01G0042980.t1
transcript:AT5G15490.1	Erufi.01G0042960.t1
transcript:AT5G15510.2	Erufi.01G0042900.t2
transcript:AT5G15640.1	Erufi.01G0042770.t1
transcript:AT5G15800.2	Erufi.01G0042670.t1
transcript:AT5G40900.1	Erufi.02G0026660.t1
transcript:AT5G41050.1	Erufi.02G0026820.t1
transcript:AT5G41060.1	Erufi.02G0026840.t1
transcript:AT5G41070.1	Erufi.02G0026850.t1
transcript:AT5G41100.1	Erufi.02G0026910.t2
transcript:AT5G41110.1	Erufi.02G0026920.t1
transcript:AT5G41120.3	Erufi.02G0026930.t1
transcript:AT5G50400.1	Erufi.02G0026680.t1
transcript:AT5G50570.2	Erufi.02G0026720.t1
transcript:AT5G50760.1	Erufi.02G0026810.t1
transcript:AT5G50790.1	Erufi.02G0026830.t1
transcript:AT5G50810.1	Erufi.02G0026880.t1
transcript:AT5G50850.1	Erufi.02G0026900.t1
transcript:AT5G50915.2	Erufi.02G0026960.t1
transcript:AT5G15390.1	Erufi.02G0036300.t1
transcript:AT5G15440.1	Erufi.02G0036310.t1
transcript:AT5G15550.3	Erufi.02G0036490.t1
transcript:AT5G15580.1	Erufi.02G0036640.t1
transcript:AT5G15630.1	Erufi.02G0036730.t1
transcript:AT5G15650.1	Erufi.02G0036770.t1
transcript:AT5G15800.2	Erufi.02G0036780.t1
transcript:AT5G54230.1	Erufi.02G0034150.t1
transcript:AT5G54240.1	Erufi.02G0034210.t1
transcript:AT5G54270.1	Erufi.02G0034290.t1
transcript:AT5G54280.2	Erufi.02G0034300.t1
transcript:AT5G54300.1	Erufi.02G0034340.t1
transcript:AT5G54310.1	Erufi.02G0034360.t1
transcript:AT5G51910.1	Erufi.02G0027640.t1
transcript:AT5G51990.1	Erufi.02G0027680.t1
transcript:AT5G52050.1	Erufi.02G0027750.t1
transcript:AT5G52060.1	Erufi.02G0027770.t1
transcript:AT5G52120.1	Erufi.02G0027790.t1
transcript:AT5G52170.2	Erufi.02G0027860.t1
transcript:AT5G60910.1	Erufi.02G0036780.t1
transcript:AT5G60920.1	Erufi.02G0036730.t1
transcript:AT5G60960.1	Erufi.02G0036690.t1
transcript:AT5G60980.2	Erufi.02G0036630.t1
transcript:AT5G61030.1	Erufi.02G0036590.t1
transcript:AT5G61050.1	Erufi.02G0036560.t1
transcript:AT5G61060.2	Erufi.02G0036520.t1
transcript:AT5G61130.1	Erufi.02G0036500.t1
transcript:AT5G61200.3	Erufi.02G0036340.t1
transcript:AT5G54780.1	Erufi.02G0032680.t1
transcript:AT5G54800.1	Erufi.02G0032620.t1
transcript:AT5G54840.1	Erufi.02G0032600.t1
transcript:AT5G54910.1	Erufi.02G0032360.t1
transcript:AT5G54950.1	Erufi.02G0032220.t1
transcript:AT5G55040.1	Erufi.02G0032010.t1
transcript:AT5G55060.1	Erufi.02G0031960.t1
transcript:AT5G55180.2	Erufi.02G0031910.t1
transcript:AT5G10020.1	Erufi.02G0038210.t1
transcript:AT5G10100.1	Erufi.02G0038030.t1
transcript:AT5G10260.1	Erufi.02G0037880.t1
transcript:AT5G10360.1	Erufi.02G0037820.t1
transcript:AT5G10370.1	Erufi.02G0037760.t1
transcript:AT5G10440.1	Erufi.02G0037730.t1
transcript:AT5G10530.1	Erufi.02G0037630.t1
transcript:AT5G65310.1	Erufi.02G0024630.t1
transcript:AT5G65320.1	Erufi.02G0024550.t1
transcript:AT5G65380.1	Erufi.02G0024480.t1
transcript:AT5G65410.1	Erufi.02G0024390.t1
transcript:AT5G65420.3	Erufi.02G0024350.t1
transcript:AT5G65450.2	Erufi.02G0024320.t3
transcript:AT5G57500.1	Erufi.02G0022510.t1
transcript:AT5G57620.1	Erufi.02G0022460.t1
transcript:AT5G57800.1	Erufi.02G0022310.t1
transcript:AT5G57840.1	Erufi.02G0022090.t1
transcript:AT5G57910.1	Erufi.02G0022060.t1
transcript:AT5G57970.1	Erufi.02G0022000.t1
transcript:AT5G58010.1	Erufi.02G0021860.t1
transcript:AT5G05160.1	Erufi.03G0031890.t1
transcript:AT5G05190.1	Erufi.03G0031910.t1
transcript:AT5G05280.1	Erufi.03G0032050.t1
transcript:AT5G05350.1	Erufi.03G0032260.t1
transcript:AT5G05365.1	Erufi.03G0032270.t1
transcript:AT5G05390.1	Erufi.03G0032320.t1
transcript:AT5G05440.1	Erufi.03G0032370.t1
transcript:AT5G05520.1	Erufi.03G0032470.t2
transcript:AT5G05600.1	Erufi.03G0032650.t1
transcript:AT5G58300.1	Erufi.03G0031890.t1
transcript:AT5G58360.1	Erufi.03G0032070.t1
transcript:AT5G58380.1	Erufi.03G0032150.t1
transcript:AT5G58440.1	Erufi.03G0032310.t1
transcript:AT5G58490.1	Erufi.03G0032380.t1
transcript:AT5G58500.1	Erufi.03G0032420.t1
transcript:AT5G58530.1	Erufi.03G0032450.t1
transcript:AT5G58560.1	Erufi.03G0032620.t1
transcript:AT5G58640.1	Erufi.03G0032630.t1
transcript:AT5G54250.2	Erufi.03G0029900.t1
transcript:AT5G54430.3	Erufi.03G0030090.t1
transcript:AT5G54490.1	Erufi.03G0030110.t1
transcript:AT5G54500.2	Erufi.03G0030180.t1
transcript:AT5G54510.1	Erufi.03G0030200.t1
transcript:AT5G54630.1	Erufi.03G0030260.t1
transcript:AT5G54730.1	Erufi.03G0030290.t1
transcript:AT5G54870.1	Erufi.03G0030500.t1
transcript:AT5G01040.1	Erufi.03G0033780.t1
transcript:AT5G01100.1	Erufi.03G0033840.t1
transcript:AT5G01170.1	Erufi.03G0033930.t1
transcript:AT5G01200.1	Erufi.03G0033980.t1
transcript:AT5G01210.1	Erufi.03G0034000.t1
transcript:AT5G01240.1	Erufi.03G0034150.t1
transcript:AT5G01270.2	Erufi.03G0034210.t1
transcript:AT5G50380.1	Erufi.03G0038320.t1
transcript:AT5G50450.1	Erufi.03G0038340.t1
transcript:AT5G50570.2	Erufi.03G0038410.t1
transcript:AT5G50640.1	Erufi.03G0038440.t1
transcript:AT5G50710.1	Erufi.03G0038550.t1
transcript:AT5G50760.1	Erufi.03G0038650.t1
transcript:AT5G50860.1	Erufi.03G0038760.t1
[truncated: 63,536 more rows]
