# Supplementary material for: Identification and Characterization of the Efbzip Gene Family in Erianthus fulvus and Exploration of Functional Genes Involved in Sucrose Metabolism
Source: Genes (Basel). 2025 Dec 1;16(12):1434. doi: 10.3390/genes16121434 (PMC12733306; doi:10.3390/genes16121434)
Supplement: Supplementary file 1 [file genes-16-01434-s001.zip › Table S6.xls]

## Sheet: Sheet1
Table S6： RNA-seq data (FPKM values) of 79 genes.
Gene name	Root	Stem	Leaf
Efbzip1	23.6491	18.179	43.4812
Efbzip2	2.72328	6.72561	2.68512
Efbzip3	23.0857	21.7055	4.45345
Efbzip4	3.929	3.8207	1.71739
Efbzip5	0.47815	0.867605	0.0466673
Efbzip6	19.3728	34.1673	30.1468
Efbzip7	13.135	23.4758	26.3971
Efbzip8	8.70332	4.87387	1.29718
Efbzip9	14.6366	22.0064	36.674
Efbzip10	0	0	0
Efbzip11	9.13096	12.9915	7.61772
Efbzip12	3.30978	12.3713	2.57526
Efbzip13	15.3401	23.6774	24.7654
Efbzip14	1.06212	13.9334	11.9548
Efbzip15	0.791058	0.0194118	0.027196
Efbzip16	8.42951	13.3184	16.0279
Efbzip17	0	0.0404491	0.00817867
Efbzip18	1.31137	3.76901	2.4311
Efbzip19	44.5521	54.3743	50.541
Efbzip20	12.2802	14.0249	2.2142
Efbzip21	47.1817	56.6142	56.1129
Efbzip22	0.299483	1.79195	0.392886
Efbzip23	6.72903	7.94985	0.073556
Efbzip24	0.325487	0.271382	0.157923
Efbzip25	5.96244	17.7272	10.7092
Efbzip26	32.8499	35.3886	223.214
Efbzip27	12.9402	2.74852	0
Efbzip28	0.810794	4.98014	18.4001
Efbzip29	11.8678	11.3395	0.744873
Efbzip30	2.11423	10.0114	3.40683
Efbzip31	9.33221	0.458989	0.0956227
Efbzip32	10.4102	8.14997	0.232588
Efbzip33	41.856	44.1022	54.9377
Efbzip34	0	0.43677	0
Efbzip35	3.75354	7.81061	16.0459
Efbzip36	51.6369	76.6974	57.1544
Efbzip37	0.618068	3.18309	1.46284
Efbzip38	0.648008	1.27992	1.6743
Efbzip39	0.122502	1.2839	0
Efbzip40	5.42241	2.72085	0.372803
Efbzip41	8.73575	8.4308	0.854935
Efbzip42	0.962586	5.3609	0.0184957
Efbzip43	26.5596	107.511	447.406
Efbzip44	1.53863	15.2865	5.89541
Efbzip45	2.75319	0.436014	0.052387
Efbzip46	0.0370133	0.0249369	0
Efbzip47	24.9174	35.8932	60.9239
Efbzip48	4.23814	9.94071	13.017
Efbzip49	9.96071	7.69312	3.67269
Efbzip50	7.02321	40.4828	25.2222
Efbzip51	7.85659	17.0412	24.1363
Efbzip52	31.8877	57.8644	24.4148
Efbzip53	8.65733	24.5772	18.3288
Efbzip54	1.38502	1.26821	0.40887
Efbzip55	2.66352	0.761684	0.381167
Efbzip56	19.4797	8.57964	8.80898
Efbzip57	0.0254117	0.662279	0.078956
Efbzip58	3.82186	0.880947	0.036381
Efbzip59	11.2331	30.1128	33.2963
Efbzip60	20.8154	30.7471	41.4046
Efbzip61	193.12	164.797	53.7858
Efbzip62	1.90037	14.508	54.2861
Efbzip63	1.02504	1.93923	0.903746
Efbzip64	1418	286.383	275.334
Efbzip65	14.2781	29.7868	18.9245
Efbzip66	2.63293	3.91731	4.81959
Efbzip67	0.759113	1.02589	0.124261
Efbzip68	9.7397	22.3826	9.35966
Efbzip69	0	0	0
Efbzip70	1.09876	2.04194	4.16295
Efbzip71	77.0999	30.5797	77.8563
Efbzip72	0	0	0
Efbzip73	2.51017	5.00115	13.0653
Efbzip74	2.86065	1.4082	0.410437
Efbzip75	18.3832	16.0278	1.8457
Efbzip76	40.1286	50.6906	51.3991
Efbzip77	234.059	85.3317	66.3423
Efbzip78	16.6352	44.8885	26.9186
Efbzip79	12.6791	8.47875	7.89424
