# Supplementary material for: Identification and Characterization of the Efbzip Gene Family in Erianthus fulvus and Exploration of Functional Genes Involved in Sucrose Metabolism
Source: Genes (Basel). 2025 Dec 1;16(12):1434. doi: 10.3390/genes16121434 (PMC12733306; doi:10.3390/genes16121434)
Supplement: Supplementary file 1 [file genes-16-01434-s001.zip › Table S7.xls]

## Sheet: Sheet1
Table S7 ： Primer sequences for qRT-PCR and gene cloning.
Primer ID	Forward primer sequences (5′–3′)	Reverse primer sequences (5′–3′)	Primer types
Efbzip13	GAGGAAGCGAAGGAAGGAGT	AAGGTTCTGGCTGGTTATGC	qRT-PCR
Efbzip52	AGAGGGTGACATGGTGGA	GCGTAGTTCTGGGTGGTG	qRT-PCR
Efbzip61	ACGAGCTGGTGCAGGAGG	GTTGACCGAGCGGAGGCG	qRT-PCR
Efbzip64	CGAGCCCCGACAGCAACA	GCCACCTCCGCCACCAGC	qRT-PCR
Efbzip36	AGGAAGCAAGCCCATTTA	GTGATCCCACGGCCAGAC	qRT-PCR
Efbzip33	GAATGCCGAGTTGTTGAG	ATCTTGTGATGGTTTTTT	qRT-PCR
Efbzip43	AATGTGTTTGCTCCCTTG	GTCTCCTTCCATCTTCCC	qRT-PCR
Efbzip26	CATCCCTTCATGCCCCTA	GGCTGTAATCCCCACTCG	qRT-PCR
Efbzip71	GCTCCTAACCATACTCTG	CTTTAATTCCCTCTCATC	qRT-PCR
Efbzip60	TTACTCCTTATGCCATTACT	CTTCCTTTGGATCTCTTTGT	qRT-PCR
Efbzip41	GGATGCTGGCGAAGGTGG	CAAGGGGTTGCTGGGGAC	qRT-PCR
Efbzip48	CTCAGAGGTCCCGTGTCC	TCAAGGCTTTGTTTTCCA	qRT-PCR
Efbzip47	AGGGACACCTCTGGTTTA	CTCTCAGGGCATCATTTA	qRT-PCR
Efbzip65	AAGAAACCAGAGGTCAAG	GAACAAAAGCACCAAAGA	qRT-PCR
Efbzip19	AGAGTGCCAGTGAGACGC	CAGACAACCGCAATGAAG	qRT-PCR
Efbzip78	ATGGGTATGGTGATGGGC	TGGATGAATCTGGACGGG	qRT-PCR
Efbzip21	GGCTTGGGGGTTTTCGTC	TGCTTCCATGCCCTGTGA	qRT-PCR
Efbzip50	TACACAGGGTCGATAGAT	AAGAGGTGCTCGTAGTTG	qRT-PCR
25S	AGTCGGGTTGTTTGGGAATG	TCGCCTGTATTTAGCCTTGGA	qRT-PCR
Efbzip13	ATGTCAAGTGGGACTTCGTCCGGG	CTAGAAGCATTGGTACAGATCTATGGGCT	gene cloning
Efbzip52	ATGACCCTGTCCGGTGGGACCATTT	CTAGAAGCACTGGTACAGCAAGTGGTC	gene cloning
Efbzip61	ATGTCGTCGTCGTCGCTGTCT	TCAGTAGTGGAGCATGTGCGGGG	gene cloning
Efbzip64	ATGTCGTCGTCACGCCGGAGCT	TCAGAACCCGATGGGCTGCAT	gene cloning
Efbzip13	GGACTCTTGAaagcttATGTCAAGTGGGACTTCGTCCG	ATTCGAGCTGGTCACCCTAGAAGCATTGGTACAGATCTATGGGC	Overexpression of homologous recombinant primers
Efbzip52	GGACTCTTGAaagcttATGACCCTGTCCGGTGGG	ATTCGAGCTGGTCACCCTAGAAGCACTGGTACAGCAAGTG	Overexpression of homologous recombinant primers
Efbzip61	GGACTCTTGAaagcttATGTCGTCGTCGTCGCTG	ATTCGAGCTGGTCACCTCAGTAGTGGAGCATGTGCGG	Overexpression of homologous recombinant primers
Efbzip64	GGACTCTTGAaagcttATGTCGTCGTCACGCCG	ATTCGAGCTGGTCACCTCAGAACCCGATGGGCTGC	Overexpression of homologous recombinant primers
